# Supplementary material for: Flavonoids are determinants of freezing tolerance and cold acclimation in Arabidopsis thaliana
Source: Sci Rep. 2016 Sep 23;6:34027. doi: 10.1038/srep34027 (PMC5034326; doi:10.1038/srep34027)
Supplement: Supplementary Table 1 [file srep34027-s1.xls]

## Sheet: relative expression
Suppl. Table 1
Expression of flavonoid biosynthesis genes in mutant lines of flavonoid biosynthesis and their wild types Col-0 or Ler under non-acclimated (NA) and acclimated conditions (ACC).
Data represent average transcript levels expressed as 2-ΔCt of three biological replicates per line and condition.
Line	Condition	PAP1/MYB75	PAP2/MYB90	TTG1/WD40	TTG2/WRKY44	bHLH/TT8	MYB11	MYB12	MYB111	CHS/TT4	CHI/TT5	F3H/TT6	F3'H/TT7	FLS	UGT78D2/Fd3GT	UGT78D1/F3RT	UGT89C1/F7RT	OMT	DFR/TT3	ANS/TT18	LDOX	UGT75C1/A5GT	UGT79B1/A3G2''XT	AAT/A5GMaT	AAT1/A3GCOT	AAT1-like/A3GCOT	TT19/GST26
Col-0	NA	0.0389658	0.00606811	0.373529	0.0190718	0.00297048	0.000259324	0.00320351	0.0270463	0.805605	0.145365	0.0649267	0.0105993	0.0595223	0.170304	0.341575	0.156331	1.03477	0.012839	0.0120537	0.00934252	0.0245263	0.00333634	0.00360836	0.0169581	0.0201687	0.017632
pap1-D	NA	3.31182	0.00202801	0.311871	0.10414	0.180189	0.000238901	0.00284483	0.0246174	8.3984	0.621598	1.02758	0.324394	0.0384822	1.39612	0.381932	0.139808	1.90845	3.65215	3.13087	2.48003	1.33623	1.32078	0.571824	0.618417	0.38227	3.07776
myb11 myb12 myb111	NA	0.0671733	0.0122816	0.327524	0.017472	0.00344982	6.17412e-05	0.00203788	8.55487e-06	0.341715	0.113012	0.0541648	0.00895675	0.0149272	0.169928	0.320308	0.120493	1.30137	0.0280245	0.0267985	0.0207489	0.0435967	0.00915198	0.00592875	0.0178323	0.0235123	0.0364002
tt4	NA	0.0494995	0.00761926	0.419532	0.019984	0.00340099	0.000429308	0.00426801	0.0305633	0.13401	0.126829	0.0729443	0.00854773	0.0569088	0.157508	0.387588	0.169412	1.15636	0.0199357	0.0155853	0.0293599	0.0319231	0.00520504	0.00608556	0.0187859	0.0231011	0.0297922
tt4_SALK_020583	NA	0.0395786	0.00458378	0.403353	0.0203235	0.00460978	0.000169858	0.00267781	0.0208242	0.00830586	0.107941	0.0661865	0.0109175	0.0402579	0.178968	0.335506	0.157078	1.15507	0.0361127	0.0309048	0.0271184	0.0403931	0.00919804	0.00740146	0.0175434	0.0280865	0.0347216
tt5	NA	0.0246769	0.00576776	0.507943	0.0162814	0.00292996	0.000291317	0.00281672	0.0208084	0.507597	0.000548097	0.0491418	0.00764073	0.0478571	0.155371	0.356956	0.197101	1.10963	0.0183966	0.0151431	0.00995084	0.0331993	0.00392327	0.00470812	0.0204036	0.0249834	0.0171579
f3'h	NA	0.0516612	0.00938223	0.384293	0.0246777	0.000934054	0.000111449	0.00169162	0.0247502	0.641756	0.142047	0.0669235	0.00321311	0.0394516	0.193651	0.459707	0.155068	1.29007	0.0164072	0.0223675	0.017642	0.0376902	0.00710062	0.00758503	0.0142392	0.0169324	0.0335816
3gt	NA	0.0426915	0.00457098	0.340414	0.0148621	0.0035488	0.000338028	0.00331523	0.0208619	0.654285	0.132132	0.0504092	0.00748156	0.0444159	0.000517918	0.305347	0.0939596	1.22263	0.0247123	0.0206487	0.0162931	0.0274787	0.00543855	0.00520368	0.0133227	0.020112	0.0244241
3rt	NA	0.0247764	0.006437	0.353151	0.0160309	0.0028825	0.000510884	0.00325948	0.0186776	0.76259	0.14713	0.0570714	0.00996304	0.0528159	0.159011	3.89928e-05	0.131327	1.26179	0.0135553	0.0123182	0.00923985	0.0227954	0.00269655	0.00289556	0.0153828	0.0200914	0.0163427
7rt3	NA	0.0430141	0.00758756	0.319899	0.01251	0.00224346	0.000152765	0.00293379	0.0180593	0.797398	0.139821	0.0655474	0.00816295	0.0476205	0.157529	0.311108	0.365753	1.20148	0.0198044	0.0197453	0.0136203	0.0283553	0.00538483	0.0037192	0.0183989	0.020661	0.0214773
f3'h 3gt	NA	0.0635139	0.00366713	0.355272	0.0177991	0.00476815	0.000204578	0.00192267	0.0283282	1.01896	0.159241	0.0709269	0.00366917	0.0435006	0.000942663	0.510927	0.186381	1.09099	0.0354633	0.0456294	0.0366647	0.0418882	0.0125059	0.0110998	0.0212127	0.0242481	0.051534
3rt 3gt	NA	0.0549438	0.00775541	0.347934	0.0164748	0.00332309	0.000555188	0.00343121	0.0279756	0.852679	0.153872	0.069546	0.00893649	0.0563897	0.000940719	0.000602537	0.166148	0.981477	0.0200067	0.0179596	0.013965	0.0260035	0.00591963	0.00549078	0.0171855	0.0232075	0.0294388
7rt3 3gt	NA	0.045393	0.00554754	0.311841	0.0176698	0.00343971	0.000500809	0.00453193	0.0235597	0.728001	0.158358	0.0672184	0.0102405	0.0600852	0.000655062	0.323784	0.0131342	1.10179	0.0236101	0.0271157	0.0179572	0.0387711	0.00680142	0.00583111	0.0166137	0.0195889	0.0314841
omt1	NA	0.0723497	0.00141474	0.374729	0.0171353	0.00364466	9.16222e-05	0.00365059	0.0202129	1.03984	0.158525	0.0730142	0.00893675	0.0645417	0.191365	0.407441	0.173095	0.000325837	0.0384478	0.0385715	0.0341127	0.0431624	0.0110364	0.0134333	0.0190868	0.0244808	0.0471554
tt18	NA	0.0438133	0.0057656	0.387291	0.0208924	0.00401166	0.000253875	0.00351729	0.0218942	0.837929	0.145867	0.0624384	0.00872487	0.0572413	0.16833	0.372267	0.150639	1.50383	0.0246962	0.000989465	0.000772178	0.0298654	0.00544972	0.0057417	0.0158561	0.0241901	0.0335234
75c1	NA	0.0583878	0.0047234	0.394609	0.0234734	0.00491167	0.000354184	0.00367619	0.0229593	1.02654	0.159448	0.0870695	0.0145462	0.0400017	0.169059	0.374432	0.143506	1.35019	0.044457	0.0333796	0.0376767	0.013077	0.0115602	0.0116585	0.0181246	0.0304055	0.0509736
Ler	NA	0.0240765	0.00711493	0.421529	0.0200232	0.000885524	0.000797067	0.0027598	0.0498428	0.960878	0.253826	0.0927452	0.0139419	0.0916248	0.201595	0.486734	0.203314	0.490102	0.0258756	0.0260709	0.012796	0.0378257	0.0114612	0.00812579	0.0171921	0.0149349	0.0333526
tt4-1_N85	NA	0.0379138	0.0109178	0.344388	0.0205651	0.00282546	0.000771713	0.00336802	0.047574	1.50871	0.248798	0.125004	0.0251058	0.121275	0.244772	0.606738	0.274941	0.610518	0.0713876	0.0772721	0.0313934	0.0694118	0.0330025	0.0179887	0.0241337	0.018955	0.0907919
tt4-1_N8605	NA	0.0434946	0.00845438	0.402939	0.0220675	0.00311679	0.00142445	0.00465013	0.0578393	1.63623	0.27607	0.169402	0.0280179	0.135944	0.247816	0.668467	0.2756	0.707098	0.0636215	0.0589376	0.0352671	0.0725902	0.0345302	0.0187223	0.0299639	0.0266561	0.0972539
tt5-1	NA	0.0206864	0.00923658	0.464993	0.0158093	0.000820736	0.000548062	0.00400268	0.0382299	0.808951	0.000295745	0.0843043	0.0105648	0.0526958	0.182687	0.446233	0.222234	0.558412	0.0225927	0.017868	0.0118328	0.0289401	0.0114446	0.00568921	0.0162961	0.0162748	0.0332497
tt6-1 (f3h)	NA	0.0323219	0.00788955	0.381342	0.018884	0.00184498	0.000771209	0.00397566	0.0413191	1.13463	0.228197	0.0175777	0.0167524	0.0994929	0.212403	0.545321	0.21129	0.648312	0.036363	0.0369795	0.0164625	0.0413275	0.0123796	0.0134751	0.0159993	0.0176443	0.0373007
tt3-1 (dfr)	NA	0.038016	0.00770001	0.39348	0.0175597	0.00143206	0.00087306	0.00347482	0.0396026	1.12258	0.240459	0.102391	0.0149549	0.0779015	0.205963	0.472065	0.200204	0.705716	0.000181357	0.0338704	0.0128992	0.0776301	0.0134657	0.00830929	0.0208697	0.0159222	0.0501547
Col-0	ACC	0.13635	0.0503066	0.373853	0.0401141	0.0451034	0.00487687	0.00445669	0.0669846	7.42627	0.752814	0.873649	0.0821281	0.505348	0.502788	0.571233	0.331562	0.525865	0.219621	0.286338	0.251374	0.360408	0.0963926	0.0783303	0.0720981	0.0455033	0.635727
pap1-D	ACC	3.1157	0.00669491	0.34977	0.252146	0.363666	0.00318623	0.00410196	0.0384589	26.3972	2.15547	2.48139	0.832323	0.372331	3.15855	0.484837	0.24211	1.34449	5.17528	6.04272	4.28954	3.93658	2.069	1.278	1.02953	0.605021	6.78933
myb11 myb12 myb111	ACC	0.172684	0.185037	0.285319	0.0636107	0.0775766	0.000350895	0.0059944	6.62795e-05	2.4873	0.287656	0.759828	0.124739	0.0259431	0.746143	0.37125	0.101461	0.523494	0.58892	0.681092	0.54746	0.823757	0.250912	0.141301	0.160967	0.0829309	1.36876
tt4	ACC	0.264813	0.259485	0.381308	0.105497	0.125023	0.0127639	0.00752488	0.134909	0.107979	1.74524	2.06367	0.430272	0.696602	1.42555	0.750096	0.503658	0.608504	1.1296	1.51785	1.22351	1.87713	0.463774	0.341072	0.395785	0.216194	2.156
tt4_SALK_020583	ACC	0.173621	0.105338	0.386007	0.0663613	0.061462	0.0109423	0.0073825	0.123571	0.062631	1.14263	0.941599	0.152483	0.736608	0.85753	0.824754	0.496665	0.604422	0.474434	0.587811	0.534338	0.640381	0.198813	0.146065	0.133695	0.0728571	1.08568
tt5	ACC	0.112752	0.12893	0.380447	0.0405544	0.0346337	0.00850726	0.00655505	0.0941794	8.58567	0.000219884	1.04897	0.119293	0.63861	0.751283	0.574035	0.477819	0.784753	0.236546	0.292609	0.248844	0.347228	0.10156	0.0672769	0.064785	0.0407594	0.586145
f3'h	ACC	0.188184	0.192899	0.316154	0.0565122	0.0343074	0.00742783	0.00511621	0.107936	11.8327	0.777873	1.34948	0.0930921	0.561518	0.869176	0.681491	0.415385	0.613233	0.496314	0.576169	0.364533	0.564015	0.188986	0.149442	0.129839	0.0746626	0.89643
3gt	ACC	0.202745	0.167699	0.513316	0.0426373	0.0500426	0.00341305	0.00467047	0.0599614	7.0097	0.729365	1.03206	0.0942344	0.340911	0.00109938	0.420891	0.334166	1.01225	0.411491	0.558702	0.472732	0.528039	0.189285	0.0994994	0.112454	0.0775799	0.99758
3rt	ACC	0.224383	0.451881	0.34142	0.0974573	0.116382	0.00751036	0.00698054	0.0923903	16.6817	1.19918	1.25504	0.320216	0.501901	1.23796	0.000817323	0.395004	0.534015	1.10817	1.31404	1.06262	1.54328	0.37511	0.259026	0.441504	0.177971	1.83569
7rt3	ACC	0.195568	0.222784	0.51477	0.0479932	0.0481339	0.00362419	0.00346318	0.0460313	5.98211	0.652428	0.848193	0.0922116	0.330099	0.548359	0.376376	0.321272	1.47079	0.308367	0.236386	0.317912	0.48475	0.0983819	0.10034	0.109792	0.0744031	0.952823
f3'h 3gt	ACC	0.0761192	0.0937758	0.32424	0.0347529	0.0346912	0.00430845	0.00309066	0.0599017	5.35932	0.685676	0.855783	0.0335442	0.42733	0.000918057	0.464229	0.275837	0.772488	0.223552	0.282846	0.242449	0.291943	0.0912979	0.0437491	0.0596452	0.0384511	0.563221
3rt 3gt	ACC	0.220069	0.206715	0.374407	0.0726769	0.0817949	0.011027	0.00516029	0.122063	12.0886	1.23759	1.3749	0.243612	0.724913	0.00180508	0.000790194	0.415263	0.571433	0.563116	0.665715	0.523421	0.936562	0.286771	0.170471	0.192032	0.0975972	1.43402
7rt3 3gt	ACC	0.141163	0.233503	0.387322	0.0390186	0.044039	0.00455358	0.00590489	0.0533632	6.28426	0.681633	0.748222	0.100332	0.376731	0.00120919	0.445763	0.0278081	1.75353	0.291411	0.361336	0.317328	0.410841	0.111694	0.0854183	0.0862875	0.0483505	0.663822
omt1	ACC	0.188652	0.175937	0.345269	0.0524711	0.0593559	0.0051867	0.00376556	0.0941755	10.3765	0.868733	0.838549	0.141469	0.608523	0.730651	0.539047	0.292923	0.000470349	0.520465	0.674353	0.494262	0.729541	0.211723	0.0994158	0.122627	0.0647145	1.52459
tt18	ACC	0.41422	0.650653	0.490557	0.156058	0.169387	0.0123184	0.00650688	0.11797	21.3951	1.49266	1.74454	0.460328	0.766236	1.41192	0.625486	0.403408	0.728633	1.46361	0.00161515	0.000387159	1.97677	0.623906	0.431736	0.499791	0.290551	3.52362
75c1	ACC	0.082845	0.0403769	0.322259	0.0741931	0.0373255	0.00279523	0.00391617	0.0466374	5.76365	0.637951	0.659885	0.0562592	0.39221	0.420668	0.411229	0.239911	0.513208	0.155208	0.204319	0.180269	0.0078291	0.0617795	0.0449868	0.042377	0.0272514	0.438282
Ler	ACC	0.0454595	0.0182608	0.348457	0.0296274	0.0192313	0.00403648	0.00252857	0.111586	8.11119	0.704875	0.632486	0.0954086	0.427738	0.433272	0.643526	0.32615	0.384685	0.230035	0.232573	0.10901	0.275862	0.0876446	0.0597716	0.0570577	0.0328426	0.307747
tt4-1_N85	ACC	0.070479	0.0476526	0.339133	0.0577903	0.0320344	0.007685	0.00814899	0.123999	12.3769	1.12281	1.06523	0.182776	0.629516	0.675162	0.817064	0.57197	0.56504	0.322964	0.376815	0.197256	0.473014	0.194642	0.125669	0.1201	0.0660508	0.622496
tt4-1_N8605	ACC	0.191092	0.0829458	0.381144	0.0694381	0.0360137	0.0120044	0.00914203	0.176093	15.6159	1.0915	1.34135	0.227793	0.835914	0.705882	0.851717	0.595212	0.716009	0.447312	0.455972	0.223515	0.70295	0.186049	0.134508	0.148801	0.0843423	1.27774
tt5-1	ACC	0.0554907	0.0512351	0.553589	0.043521	0.0130952	0.00801804	0.00928647	0.149329	10.9313	0.000275876	2.28354	0.154419	2.56829	0.477653	0.802085	0.529996	0.850322	0.221472	0.15425	0.0921665	0.328872	0.0958729	0.0790714	0.0648124	0.0359617	0.530039
tt6-1 (f3h)	ACC	0.065895	0.048599	0.405232	0.0511437	0.0226867	0.00827479	0.0074779	0.108458	11.5497	0.97952	0.207138	0.175059	0.619343	0.546315	0.734128	0.546698	0.592408	0.254016	0.322954	0.167658	0.3971	0.11339	0.113152	0.0773907	0.0397239	0.507048
tt3-1 (dfr)	ACC	0.0348711	0.034136	0.329857	0.0309972	0.0178847	0.00229662	0.00326518	0.112249	9.8423	0.964224	0.973747	0.0918242	0.491739	0.426474	0.631234	0.3536	0.445859	5.0502e-05	0.159542	0.080266	0.228516	0.0663292	0.0528593	0.0398124	0.0271882	0.291571
