# Supplementary material for: Flavonoids are determinants of freezing tolerance and cold acclimation in Arabidopsis thaliana
Source: Sci Rep. 2016 Sep 23;6:34027. doi: 10.1038/srep34027 (PMC5034326; doi:10.1038/srep34027)
Supplement: Supplementary Table 2 [file srep34027-s2.xls]

## Sheet: flavonoid content
Suppl. Table 2:
Content of flavonoids (relative peak area) of mutant lines changed in flavonoid biosynthesis and their wild types Col-0 or Ler under non-acclimated (NA) and acclimated condition (ACC).
Data are averages from three biological replicates except for Col-0 wild type and single mutants with six biological replicates.
Line	Condition	kaempferol-3Glc-7Rha	kaempferol-3Glc2''Rha-7Rha	kaempferol-3Rha-7Rha	quercetin-3Glc-7Rha	quercetin-3Glc2''Rha-7Rha	A8	A9	A11	kaempferol-3Glc	kaempferol-3Rha_7rt3	quercetin-3Glc_7rt3	quercetin-3Rha_7rt3	unknown flavonol 1_7rt3	unknown flavonol 2_7rt3	unknown flavonol 3_7rt3	unknown flavonol 4_7rt3	unknown flavonol 5_7rt3	unknown flavonol 6_7rt3	unknown flavonol 7_7rt3	unknown anthocyanin_f3'h	A7_75c1	unknown anthocyanin_75c1
Col-0	NA	1.11949e+06	1.38e+06	3.01236e+06	36954.5	42398.5	14292.2	55538.5	83262.1	0	0	0	0	0	0	0	0	0	0	0	0	0	0
pap1-D	NA	1.07165e+06	1.04853e+06	1.12662e+06	1.13458e+06	1.25231e+06	858790	4.06907e+06	4.73797e+06	0	0	0	0	0	0	0	0	0	0	0	0	0	0
myb11 myb12 myb111	NA	10487.2	5785.57	6276.02	8808.74	13345.6	35152.6	112988	120609	0	0	0	0	0	0	0	0	0	0	0	0	0	0
tt4	NA	0	0	0	0	0	0	0	0	0	0	0	0	0	0	0	0	0	0	0	0	0	0
tt4_SALK_020583	NA	0	0	0	0	0	0	0	0	0	0	0	0	0	0	0	0	0	0	0	0	0	0
tt5	NA	149714	218905	504940	11389	12934	0	0	0	0	0	0	0	0	0	0	0	0	0	0	0	0	0
f3'h_GK349F05	NA	460309	784741	1.88501e+06	0	1743.34	0	0	0	0	0	0	0	0	0	0	0	0	0	0	68665.5	0	0
3gt	NA	0	35875.6	3.83139e+06	0	0	0	0	0	0	0	0	0	0	0	0	0	0	0	0	0	0	0
3rt	NA	2.22707e+06	2.39498e+06	0	78661.5	79377.6	19123.9	52426.2	84164.6	3338.91	0	0	0	0	0	0	0	0	0	0	0	0	0
7rt3	NA	0	0	0	0	0	12723.5	46514.7	74265.8	365474	136897	443.631	16460.5	993818	400207	15236.4	2309.09	121592	148512	164676	0	0	0
f3'h 3gt	NA	50375.4	45681.7	3.91961e+06	0	0	0	0	0	0	0	0	0	0	0	0	0	0	0	0	0	0	0
3rt 3gt	NA	406283	327961	51050.6	25543.7	12145.4	0	0	7497.5	0	0	0	0	0	0	0	0	0	0	0	0	0	0
7rt3 3gt	NA	0	0	0	0	0	0	0	0	6528	188910	0	0	5648.56	967506	0	0	47064.6	0	7704.21	0	0	0
omt1	NA	754761	1.21133e+06	2.31392e+06	33754.3	42356.8	30719.8	10840.2	24553.4	0	0	0	0	0	0	0	0	0	0	0	0	0	0
tt18	NA	595104	947829	2.33132e+06	53501.2	132144	0	0	0	0	0	0	0	0	0	0	0	0	0	0	0	0	0
75c1	NA	457001	819830	2.02011e+06	18025	43578	0	0	0	0	0	0	0	0	0	0	0	0	0	0	0	76688.6	48984.3
Ler	NA	240614	581918	1.60631e+06	15041.7	16521.2	6391.36	0	19426.9	0	0	0	0	0	0	0	0	0	0	0	0	0	0
tt4-1_N85	NA	0	0	0	0	0	0	0	0	0	0	0	0	0	0	0	0	0	0	0	0	0	0
tt4-1_N8605	NA	0	0	0	0	0	0	0	0	0	0	0	0	0	0	0	0	0	0	0	0	0	0
tt5-1	NA	38515.1	45964.6	58983.5	1978.88	3843.75	0	0	0	0	0	0	0	0	0	0	0	0	0	0	0	0	0
tt6-1 (f3h)	NA	53138.1	31181.4	119641	7280.03	10738.5	0	0	0	0	0	0	0	0	0	0	0	0	0	0	0	0	0
tt3-1 (dfr)	NA	136478	352683	941064	13250.8	34306.1	0	0	0	0	0	0	0	0	0	0	0	0	0	0	0	0	0
Col-0	ACC	6.16583e+06	5.2688e+06	7.58362e+06	1.6912e+06	1.03439e+06	118438	177492	400285	0	0	0	0	0	0	0	0	0	0	0	0	0	0
pap1-D	ACC	3.33816e+06	2.6903e+06	2.62153e+06	4.1363e+06	3.60798e+06	2.78429e+06	9.69444e+06	8.44274e+06	5916.5	0	0	0	0	0	0	0	0	0	0	0	0	0
myb11 myb12 myb111	ACC	78233.8	220269	258873	33209.3	61333.6	252382	421594	472258	0	0	0	0	0	0	0	0	0	0	0	0	0	0
tt4	ACC	0	0	0	0	0	0	0	0	0	0	0	0	0	0	0	0	0	0	0	0	0	0
tt4_SALK_020583	ACC	0	0	0	0	0	0	0	0	0	0	0	0	0	0	0	0	0	0	0	0	0	0
tt5	ACC	265435	379466	256507	80690.2	69862.5	0	0	0	0	0	0	0	0	0	0	0	0	0	0	0	0	0
f3'h_GK349F05	ACC	4.0744e+06	5.53235e+06	7.46155e+06	0	0	0	0	0	0	0	0	0	0	0	0	0	0	0	0	178912	0	0
3gt	ACC	0	285652	7.8468e+06	97188.9	38279.9	93862.3	0	28033.1	0	0	0	0	0	0	0	0	0	0	0	0	0	0
3rt	ACC	7.80381e+06	6.96717e+06	0	2.3821e+06	1.54906e+06	215724	550942	565420	27066.8	0	0	0	0	0	0	0	0	0	0	0	0	0
7rt3	ACC	0	0	0	0	0	119523	83081.2	237587	3.39841e+06	421857	39757.1	429526	1.45915e+06	1.19137e+06	155289	56943.6	336084	561943	405333	0	0	0
f3'h 3gt	ACC	464006	446118	8.49258e+06	0	0	0	0	0	0	0	0	0	0	0	0	0	0	0	0	5535.8	0	0
3rt 3gt	ACC	777932	813018	62255.3	419288	183789	57791.9	0	44959.1	0	0	0	0	0	0	0	0	0	0	0	0	0	0
7rt3 3gt	ACC	0	0	0	0	0	82292	3235.13	14992.2	1.32216e+06	444054	762.181	0	22729.1	2.43154e+06	13941.6	0	181041	63943.3	31619.3	0	0	0
omt1	ACC	5.39821e+06	5.25686e+06	5.9225e+06	1.91155e+06	1.15072e+06	120623	41553.9	44930.9	0	0	0	0	0	0	0	0	0	0	0	0	0	0
tt18	ACC	4.79038e+06	4.85834e+06	6.89412e+06	2.17849e+06	2.06721e+06	0	0	0	0	0	0	0	0	0	0	0	0	0	0	0	0	0
75c1	ACC	3.7366e+06	4.1474e+06	6.53304e+06	979761	778835	0	0	0	0	0	0	0	0	0	0	0	0	0	0	0	211678	91104.9
Ler	ACC	3.43652e+06	3.32748e+06	5.7012e+06	1.23372e+06	718011	114001	23223.5	211754	0	0	0	0	0	0	0	0	0	0	0	0	0	0
tt4-1_N85	ACC	0	0	0	0	0	0	0	0	0	0	0	0	0	0	0	0	0	0	0	0	0	0
tt4-1_N8605	ACC	0	0	0	0	0	0	0	0	0	0	0	0	0	0	0	0	0	0	0	0	0	0
tt5-1	ACC	80082.2	132121	90340.1	21046.8	21259.8	0	0	0	0	0	0	0	0	0	0	0	0	0	0	0	0	0
tt6-1 (f3h)	ACC	236939	90196.1	260720	69109.3	72292	0	0	0	0	0	0	0	0	0	0	0	0	0	0	0	0	0
tt3-1 (dfr)	ACC	1.50113e+06	2.21752e+06	3.91675e+06	317142	275244	34157.6	59058.9	81119.1	0	0	0	0	0	0	0	0	0	0	0	0	0	0
Metabolite Reporting Guidelines (Checklist):
Level	Aspect	Information						Fill in
general aspect	Type of metabolome analysis	targeted metabolite analysis						TRUE
		non-targeted metabolite class scale profiling						FALSE
		non-targeted metabolome scale profiling						FALSE
		non-targeted finger printing of mass features						FALSE
	Type of quantification	absolute or quantification						quantificaiton
	Type of reference samples	chemcially defined						0.2mg F.W./ul
		biologically defined						Arabidopsis leaf
	Type of replication	analytical (same analytical sample preparation)						FALSE
		technological (same biological preparation)						FALSE
		biological (same experimental condition)						3
		full experiment						3
	Type of technology	reference publication						Tohge er al., 2008
	Sample preparation	method of sample preparation						non-modified
		method of chromatography/separation						HPLC
		method of ionization						ESI
		method of detection						MS
metabolite/mass feature	Identification	identification process						manually supervised
		by authentic mass isotopomer added to one or all biological sample(s)						FALSE
		by authentic reference compound within a co-processed reference mixture						TRUE
		by authentic reference compound previously mapped to the analytical system						TRUE
		reference library						FALSE
		type of mass spectrum						Linier-ion-trap
		by match of molecular mass (single mass fragment)						TRUE
		by match of fragments						TRUE
		by match of fragmentation pattern						TRUE
		by match of mass spectrum to reference library						FALSE
		type of retention index						Internal standard
		by match of retention time (index) to reference library						FALSE
	Quantification	type of quantification						relative
	Validity testing	Recovery testing (chemical analog)						FALSE
		Recovery testing (internally added mass isotopomer)						FALSE
		Recovery testing (mixture of most divergent samples from the experiment)						FALSE
		Test for linear range						FALSE
		Limit of quantification (LOQ)						not evaluated
		Limit of detection (LOD)						not evaluated
UPLC-QTOF-MS metabolites
Experiment title: cold acclimation in mutants changed in flavonoid biosynthesis
Organism/Plant species: Arabidopsis
Organ/tissue: leaf
Analytical tool: HOLC-ESI/ITMS
Identification level (A; B; C; D)- (A) standard or NMR; (B) MS/MS; (C) MSE; (D) MS only
Peak no.	Ret. Time	Metabolite name					Coresponding Metabolite in Literature												Metabolite Class			Found m/z				Insource fragmentaion observed m/z				Species detected before								Identification level (A-D)
	(min)																					ES(+)		ES(-)		ES(+)		ES(-)				References
1	10.51	kaempferol-3Glc-7Rha (quercetin-3Rha-7Rha)					kaempferol-3-O-glucoside 7-O-rhamnoside												Flavonol glycoside					593		433;287		431;283		Arabidopsis		Tohge et al., 2005; Nakabayashi et al., 2009; Saito et al., 2013						A
2	9.53	kaempferol-3Glc2"Rha-7Rha					kaempferol-3-O-(2"-O-rhamnosyl) glucoside 7-O-rhamnoside												Flavonol glycoside					739		595;433;287		593;431;285		Arabidopsis		Tohge et al., 2005; Nakabayashi et al., 2009; Saito et al., 2013						A
3	11.59	kaempferol-3Rha-7Rha					kaempferol-3-O-rhamnoside 7-O-rhamnoside												Flavonol glycoside					577		433287		431283		Arabidopsis		Tohge et al., 2005; Nakabayashi et al., 2009; Saito et al., 2013						A
4	9.53	quercetin-3Glc-7Rha					quercetin-3-O-glucoside 7-O-rhamnoside												Flavonol glycoside					609		449;303		447;299		Arabidopsis		Tohge et al., 2005; Nakabayashi et al., 2009; Saito et al., 2013						A
5	8.44	quercetin-3Glc2"Rha-7Rha					quercetin-3-O-(2"-O-rhamnosyl) glucoside 7-O-rhamnoside												Flavonol glycoside					755		611;449;303		609;447;299		Arabidopsis		Tohge et al., 2005; Nakabayashi et al., 2009; Saito et al., 2013						A
6	8.71	A8					cyanidin 3-O-[2''-O-(xylosyl) 6''-O-(p-O-(glucosyl) p-coumaroyl) glucoside] 5-O-[6'''-O-(malonyl) glucoside]												Anthocyanin derivative			1137				287		284		Arabidopsis		Tohge et al., 2005						B
7	12.43	A9					cyanidin 3-O-[2''-O-(2'''-O-(sinapoyl) xylosyl) 6''-O-(p-O-coumaroyl) glucoside] 5-O-[6''''-O-(malonyl) glucoside]												Anthocyanin derivative			1181				287		284		Arabidopsis		Tohge et al., 2005						B
8	10.23	A11					cyanidin 3-O-[2''-O-(6'''-O-(sinapoyl) xylosyl) 6''-O-(p-O-(glucosyl)-p-coumaroyl) glucoside] 5-O-(6''''-O-malonyl) glucoside												Anthocyanin derivative			1343				287		284		Arabidopsis		Tohge et al., 2005						A
9	13.11	kaempferol-3Glc					kaempferol-3-O-glucoside												Flavonol glycoside					447		287		283		Arabidopsis		Nakabayashi et al., 2009; Saito et al., 2013						A
10	15.11	kaempferol-3Rha_7rt3					kaempferol-3-O-rhamnoside												Flavonol glycoside					431		287		283		Arabidopsis		Nakabayashi et al., 2009; Saito et al., 2013						A
11	11.89	quercetin-3Glc_7rt3					quercetin-3-O-glucoside												Flavonol glycoside					463		303		299		Arabidopsis		Nakabayashi et al., 2009; Saito et al., 2013						A
12	13.39	quercetin-3Rha_7rt3					quercetin-3-O-rhamnoside												Flavonol glycoside					447		303		299		Arabidopsis		Nakabayashi et al., 2009; Saito et al., 2013						A
13	9.45	unknown flavonol 1_7rt3					putative kaempferol-deoxyhexoside-hexoside												Flavonol derivative					593		449;287		447;285		Arabidopsis								B
14	12.14	unknown flavonol 2_7rt3					putative kaempferol-hexoside-deoxyhexoside												Flavonol derivative					593		449;287		447;285		Arabidopsis								B
15	9.95	unknown flavonol 3_7rt3					putative kaempferol-dihexoside												Flavonol derivative					609		449;287		447;285		Arabidopsis								B
16	10.59	unknown flavonol 4_7rt3					putative quercetin-deoxyhexoside-hexoside												Flavonol derivative					609		303		300		Arabidopsis								B
17	11.31	unknown flavonol 5_7rt3					putative kaempferol-diglycoside												Flavonol derivative					593		449;287		447;285		Arabidopsis								B
18	11.44	unknown flavonol 6_7rt3					putative kaempferol-diglycoside												Flavonol derivative					593		433;287		284		Arabidopsis								B
19	14.34	unknown flavonol 7_7rt3					putative kaempferol-malonylhexoside												Flavonol derivative			535		489 [M-H-CO2](parental ion 533)		287		284		Arabidopsis		Matsuda et al., 2009						B
20	9.82	unknown anthocyanin_f3'h					putative pelargonidin 3-O-[2''-O-(6'''-O-(sinapoyl) xylosyl) 6''-O-(p-O-(glucosyl)-p-coumaroyl) glucoside] 5-O-(6''''-O-malonyl) glucoside												Anthocyanin derivative			1327				271		268		Arabidopsis								B
21	9.16	A7_75c1					putative cyanidin 3-O-[2''-O-(6'''-O-(sinapoyl) xylosyl) 6''-O-(p-O-(glucosyl)-p-coumaroyl) glucoside]												Anthocyanin derivative			1095				287		284		Arabidopsis								B
22	10.75	unknown anthocyanin_75c1					putative cyanidin 3-O-[2''-O-(6'''-O-(sinapoyl) xylosyl) 6''-O-(-p-coumaroyl) glucoside]												Anthocyanin derivative			933				287		284		Arabidopsis								B
