# Supplementary material for: Flavonoids are determinants of freezing tolerance and cold acclimation in Arabidopsis thaliana
Source: Sci Rep. 2016 Sep 23;6:34027. doi: 10.1038/srep34027 (PMC5034326; doi:10.1038/srep34027)
Supplement: Supplementary Table 3 [file srep34027-s3.xls]

## Sheet: GCMS data
Suppl. Table 3
Content of primary metabolites (relative peak area) in mutant lines of flavonoid biosynthesis and their wild types Col-0 or Ler under non-acclimated (NA) and acclimated conditions (ACC). Only metabolites that were detectable in at least 25% of all samples were included.
Data are averages from five biological replicates. Missing values were replaced by a value corresponding to 50% of the background value.
Line	Condition	Azelaic Acid	Benzoic acid	Benzoic acid 4-hydroxy-	Boric-acid	Citric acid	Fumaric acid	Lactic acid	Maleic acid	Malic acid	Malic acid 2-methyl-	Shikimic acid	Succinic acid	1-Cyclohexenol	Alanine beta-	Aspartic acid	Butanoic acid 4-amino-	Caproic acid 6-amino-	Glutamic acid	Glutamine	Glycine	Proline	Pyroglutamic acid	Serine	Threonine	Ethanolamine	Putrescine	Pyridine 2-hydroxy-	Pyrrole-2-carboxylic acid	Sinapic acid cis-	Fructose-6-phosphate	Glucose-6-phosphate	Glycerophosphoglycerol	myo-Inositol-phosphate	Phosphoric acid	Arabinonic acid	Ascorbic acid	Dehydroascorbic acid dimer	Erythronic acid	Galactonic acid	Gluconic acid	Glyceric acid	Lyxonic acid-1 4-lactone	Ribonic acid	Threonic acid	Threonic acid-1 4-lactone	Erythritol	Glycerol	Inositol myo-
Col-0	NA	5.35449	4.37079	3.91327	7.37113	13.0987	10.7809	4.41821	5.79347	11.4431	5.82251	8.36115	4.41084	12.4247	0.731248	2.886	0.249952	3.15568	5.20267	0.219095	0.767723	0.0197715	1.14946	3.08693	0.565	10.8608	1.06329	5.8892	0.4451	1.13784	0.4581	0.572129	0.277047	4.9826	2.35493	6.3221	0.962855	2.29004	5.84941	3.38632	2.48791	5.74785	5.75945	7.12271	5.53333	2.15733	7.91699	2.26169	6.81908
pap1-D	NA	4.50855	4.56886	5.5899	7.22678	13.3701	12.7045	5.32517	6.56091	12.9388	3.88844	7.48351	4.3614	11.7013	0.650609	2.31389	0.174241	3.54571	4.54224	0.265474	0.503212	0.0111158	0.985152	2.78398	0.87228	12.3051	1.32589	6.22966	2.13242	0.7754	0.4581	0.523135	0.296422	4.30585	2.8824	6.14782	0.552356	1.67237	8.56658	3.27993	1.22437	5.80393	6.88359	7.09461	4.20995	2.50794	9.74565	2.67953	7.1138
myb11 myb12 myb111	NA	4.62799	4.52136	5.06037	6.57258	12.6454	11.1717	4.03236	5.78328	11.2116	5.50055	9.22263	4.61935	11.4939	0.782117	2.52601	0.545618	3.39123	4.73639	0.276175	0.687216	0.0280474	1.01292	3.096	0.923982	11.4306	1.51955	5.54733	0.4451	0.7754	0.4581	0.456135	0.1682	4.56862	2.73247	7.17709	0.770829	1.7305	5.96727	3.48581	2.19637	6.3462	7.30542	7.69501	4.66726	2.82867	8.43278	2.92434	8.01523
tt4	NA	5.29082	4.87657	4.63052	8.00279	13.8896	13.2097	3.98309	6.71485	13.2711	5.51921	10.1585	5.15037	12.4462	0.661675	1.9896	0.361872	3.07494	3.97504	0.135049	0.544526	0.0111158	0.926183	3.3617	0.757183	11.9173	0.935404	5.93768	0.4451	1.28636	0.4581	0.3243	0.1682	4.49912	3.23534	7.40048	0.945894	2.00247	6.26166	2.90499	1.69533	5.98421	6.30596	8.4937	4.08987	2.58146	8.73062	2.65435	7.06477
tt4_SALK_020583	NA	5.31064	5.0092	3.61671	6.43581	15.2952	13.0765	6.05504	6.89539	13.3404	5.63616	8.54146	4.76386	13.0775	0.715968	2.78418	0.282835	3.40958	5.20914	0.138031	0.781339	0.0111158	1.18554	3.45671	0.834571	12.3691	1.61895	6.31742	0.4451	1.45229	0.4581	0.46561	0.1682	4.89235	2.7711	6.56024	0.957558	2.26957	5.76344	3.5474	1.22437	7.2803	6.54588	7.87961	5.80213	2.71336	9.15989	2.71375	6.9485
tt5	NA	4.55722	5.70975	5.35061	6.73263	14.3773	9.969	3.85491	5.98151	12.7894	6.05832	9.49568	4.55313	12.8723	0.920106	3.04587	0.364682	4.04471	7.58311	0.407467	0.548297	0.03524	1.58032	5.08678	0.67801	12.0342	1.36824	5.62715	0.546241	0.7754	0.4581	0.413857	0.238298	5.59263	4.10747	8.71673	0.401096	0.953808	8.062	4.13421	1.22437	7.21881	7.02801	8.65796	4.96661	3.34735	7.39179	3.0071	7.48067
f3'h	NA	6.32314	5.42775	5.15294	6.81285	13.9706	13.922	4.7868	6.64174	12.6258	6.25688	11.272	5.53544	12.8232	0.695436	3.34437	0.247378	3.03256	6.08548	0.287144	0.817916	0.0312748	1.26358	4.08436	1.0246	12.0454	1.20316	6.10434	0.534133	1.52136	0.606108	0.687464	0.278996	4.65674	3.08434	8.08239	1.00318	2.47555	5.99923	3.57327	2.01639	7.10216	7.36535	8.46126	5.2847	2.81241	10.4035	2.89844	9.79119
3gt	NA	4.8654	4.90681	3.6211	8.76697	13.9467	11.3656	4.93023	5.89643	12.5108	5.39497	9.73462	5.14653	12.516	0.775651	2.85756	0.374753	3.1291	5.23911	0.0260387	0.623756	0.0111158	1.39486	3.5881	0.565	11.6276	1.1407	6.43202	0.4451	0.7754	0.4581	0.3243	0.1682	4.98762	7.95364	4.13934	0.689599	2.73179	6.40963	2.91612	1.22437	6.83542	4.23877	3.96027	1.86339	2.8663	8.41473	2.74414	7.84344
3rt	NA	4.30009	4.08365	5.45832	7.56979	11.8975	10.4382	2.79297	5.25324	9.99672	5.98982	8.79786	5.09978	10.7181	0.646922	2.27943	0.358412	2.97591	6.8822	0.338214	0.641775	0.0194052	1.20951	2.98885	0.741214	9.73973	1.23314	4.66138	1.23354	0.7754	0.4581	0.483665	0.201829	4.35836	3.88641	5.71123	0.399226	1.14593	6.19576	3.29773	2.06013	6.3438	4.63431	5.59358	4.27592	3.05287	8.3684	2.42338	6.76385
7rt3	NA	4.57668	4.44657	4.99045	7.83041	11.9172	10.6435	3.38565	5.74473	10.8866	5.91116	10.4767	4.98342	10.6789	0.706137	2.59843	0.289203	3.26778	5.50305	0.0227994	0.61519	0.0140176	1.05417	3.0338	0.565	10.0872	1.1277	5.317	0.4451	0.930475	0.4581	0.3243	0.1682	4.1879	2.81417	7.33639	0.95577	2.51574	6.0921	3.33232	1.81032	6.61293	5.99777	7.38064	4.46654	2.54079	8.31202	2.60027	7.41096
f3'h 3gt	NA	5.33597	4.43238	4.17845	7.0281	12.3421	12.3106	3.45109	6.15059	11.3817	5.79878	10.7242	6.1846	10.8974	0.822281	3.50252	0.321244	2.65297	6.67618	0.379503	0.715177	0.0111158	1.11156	3.31471	0.766554	10.4202	1.33493	5.69859	1.46542	1.17685	0.4581	0.48918	0.1682	3.8103	12.464	5.71923	2.83918	3.31024	6.86271	3.05584	1.7147	7.80909	4.49413	4.30985	1.7237	3.00173	8.98499	2.96607	8.60713
3rt 3gt	NA	4.43539	4.40561	5.8865	7.05217	11.8535	11.6759	3.9607	5.72657	11.2213	6.08856	8.60456	5.10797	11.0352	0.752489	2.56486	0.42055	3.17801	5.72417	0.277301	0.600865	0.0191209	1.10252	3.36574	0.707211	10.2983	1.34836	5.45738	0.4451	0.7754	0.4581	0.3243	0.233875	3.96024	3.60707	6.00684	0.794559	2.38802	6.66377	3.59297	1.84597	6.30713	5.53684	6.23648	2.84819	2.45882	8.44815	2.49823	7.90474
7rt3 3gt	NA	5.61295	4.48255	4.5176	7.7687	13.0134	11.3954	5.27157	5.5071	11.7422	4.26313	13.0812	4.53066	11.8088	0.713842	2.07297	0.213075	3.21758	4.39257	0.161107	0.814807	0.0111158	1.01366	3.21442	0.565	10.9245	1.30735	6.29686	0.4451	0.7754	0.4581	0.3243	0.1682	4.92677	2.41703	7.4777	1.16318	3.09453	5.80008	3.18341	1.22437	6.85109	7.09379	8.70783	5.40577	2.5105	8.71811	2.54639	7.94212
omt1	NA	4.70591	5.28208	5.15439	6.33573	13.5575	12.2223	4.94214	6.03047	12.5682	6.35364	10.2248	5.42155	12.281	0.860947	3.11422	0.340169	3.33459	6.5768	0.259711	0.746051	0.0348911	1.25253	3.92152	0.680113	11.4335	1.29585	6.18059	0.4451	0.7754	0.636555	0.576143	0.278191	4.80334	4.36879	6.40269	1.08824	2.73148	6.73239	3.66757	1.60859	6.70444	6.32703	6.3988	3.43669	2.84167	10.0181	2.57482	8.50446
tt18	NA	5.48679	4.32432	3.97299	7.08509	12.5291	11.238	3.78978	6.03001	10.6998	4.13336	7.8395	4.22009	11.6408	0.669779	1.82361	0.29461	3.26444	5.08081	0.266552	0.489931	0.0876676	0.869252	3.11509	0.681206	10.9759	1.45735	5.6533	0.4451	1.38036	0.968376	0.93955	0.25843	4.31353	2.47756	6.04004	0.371376	1.2782	6.03015	3.45589	1.64689	6.20911	5.44993	6.61109	5.57851	2.95847	9.25612	2.41416	7.38292
75c1	NA	4.40448	5.1458	3.3426	6.63699	12.5178	12.0951	4.85093	5.63683	11.1735	5.53905	9.97566	5.40899	10.6939	0.745623	2.30835	0.417735	3.58335	7.37721	0.372075	0.908462	0.0438465	1.22087	4.20074	0.807409	10.6985	2.04254	5.94375	3.23526	2.64838	0.697601	0.780191	0.341043	4.38218	4.2367	7.01724	0.889169	2.64825	7.40033	4.34951	1.92755	7.58345	6.23946	6.93107	4.09549	3.45605	9.08781	2.62305	9.02893
Ler	NA	5.48942	4.79652	7.18515	5.62874	17.0195	16.6413	5.22933	9.85345	15.263	7.73115	6.91459	11.6764	13.5757	0.584378	2.98904	0.189251	3.89647	5.36491	0.163982	1.10295	0.02181	1.47242	3.30273	0.565	13.6521	1.50584	5.85617	0.4451	0.7754	0.4581	0.3243	0.1682	4.66248	2.3496	7.48341	0.890984	1.44285	4.87302	3.42393	1.22437	10.4737	6.162	8.72967	7.02565	2.78481	12.8634	2.72245	6.96803
tt4-1_N85	NA	5.80335	5.02734	4.3773	5.45736	13.2843	13.5985	4.5814	8.35972	12.0408	7.41603	8.35497	10.9624	11.7729	0.61664	2.55036	0.232491	3.83591	6.41852	1.34545	0.798198	0.0174071	1.27281	3.94516	0.991199	11.3495	2.0017	5.71875	0.4451	1.15672	0.4581	0.503494	0.22967	4.90057	2.06731	7.28001	0.912151	1.90376	4.78026	3.7324	1.64504	8.82103	7.54686	9.58543	7.22823	2.84679	11.381	2.56967	6.71996
tt4-1_N8605	NA	4.42747	5.39019	3.6155	5.43813	12.4141	13.1396	6.05653	8.02496	11.4579	6.83645	9.65532	11.2787	11.9866	0.797396	3.12713	0.255029	4.5586	9.18836	0.997255	1.10882	0.0421119	1.52072	4.73459	1.30491	10.582	2.6544	5.19279	3.57561	1.28758	0.4581	0.620323	0.292186	4.53727	2.26741	7.30634	0.857021	1.49888	5.6813	4.59159	1.83096	9.07509	7.19939	10.4128	7.89834	3.09189	12.3305	2.70057	8.10201
tt5-1	NA	5.47787	6.61611	6.15244	11.5032	19.9401	13.5473	7.51281	11.9462	18.5641	6.027	4.11165	8.31396	21.5521	0.544173	1.05083	0.606791	4.52984	1.43708	0.0081281	0.425463	0.0111	0.556311	4.10621	0.565	21.3885	2.11288	10.3809	0.4451	0.7754	0.4581	0.3243	0.1682	6.27487	2.56701	8.69298	2.21607	2.06947	3.62455	2.65802	1.22437	8.29906	10.481	9.51589	2.83851	2.91917	8.10009	4.04108	8.0235
tt6-1 (f3h)	NA	5.86642	6.28296	8.52638	6.5568	18.823	16.6931	6.90931	11.7181	12.9085	5.91553	4.90936	11.7051	18.0986	0.394762	1.55431	0.192169	2.9748	2.37367	0.0199244	0.46512	0.0111	0.677462	2.32569	0.788423	17.7265	1.13191	7.82448	1.53876	0.7754	0.4581	0.3243	0.1682	6.20942	2.64771	5.52616	0.824732	1.49654	3.41472	2.3593	1.22437	6.83057	5.38282	7.52686	5.50208	3.30702	14.2027	3.03256	6.6709
tt3-1 (dfr)	NA	6.2538	6.73625	3.83648	9.25993	21.0174	12.5444	5.87265	11.0618	16.6685	6.29971	6.63495	9.87514	19.9391	0.508014	1.39866	0.258264	3.30191	2.47296	0.0155799	0.43767	0.0111	0.513783	3.5358	0.956382	19.002	2.60025	10.3122	0.4451	0.7754	0.4581	0.404088	0.1682	6.42936	2.88232	2.7488	1.53593	2.98603	4.02138	2.53348	1.22437	7.50137	6.46804	5.60939	3.2308	3.22869	13.6819	2.91827	6.82152
Col-0	ACC	8.89905	13.6651	12.5601	19.5923	32.1433	37.0602	14.8381	21.1232	42.2572	6.18509	2.44019	4.43636	35.3029	1.48763	3.65937	0.756876	2.90545	9.95851	0.62595	5.89369	4.80213	6.19917	11.4256	4.0348	38.2355	5.66184	20.2473	4.53369	5.08612	2.29024	2.40491	0.703392	14.2938	7.28177	4.4042	5.51448	4.41278	7.68073	6.49965	1.22437	3.56271	11.5051	5.66197	7.39131	12.786	9.03517	5.47412	32.2976
pap1-D	ACC	5.71109	10.8992	8.67194	13.3325	23.9464	30.1609	12.6097	17.5588	33.7491	2.62587	4.58853	2.92303	28.885	1.22633	2.62244	0.641343	2.74716	5.70883	0.0703253	1.29546	0.977446	2.80972	6.77692	1.66192	34.4383	5.41103	18.2147	0.909081	0.7754	1.66012	2.22677	0.1682	13.3335	5.29023	6.5733	5.24024	6.81141	8.91279	6.95872	1.22437	3.19701	12.3352	8.35271	6.0336	7.6351	9.59328	5.37806	29.0712
myb11 myb12 myb111	ACC	7.16477	9.87773	6.99229	10.3142	23.3807	25.708	5.93877	11.7363	24.9163	6.01128	3.34261	2.5674	20.5618	1.31625	2.40258	0.952512	1.90705	7.82835	0.198371	2.75176	1.69841	3.52994	8.87437	3.51967	22.7002	3.87015	14.3982	3.54355	3.85819	1.68385	1.73959	0.671143	8.96826	4.33579	5.85014	9.92408	8.46306	7.54481	8.23578	1.59928	2.93217	10.9584	6.25319	4.79773	8.20051	7.23344	4.27159	25.4269
tt4	ACC	6.93766	8.53684	6.34386	11.1316	18.5265	24.0587	5.28358	12.9359	21.6096	3.9158	4.73865	2.54763	19.2697	1.31677	2.03902	0.857558	2.86261	7.7529	0.264607	1.61479	2.12711	4.31514	7.49131	3.5533	18.912	4.58643	12.6494	6.39354	12.2448	2.45143	3.12271	1.22921	7.77505	4.17699	5.59429	6.87553	9.06057	7.47078	9.66712	2.57867	3.02753	8.95446	6.13373	5.22582	9.01186	8.37325	3.79088	21.721
tt4_SALK_020583	ACC	8.7281	13.3374	11.6479	22.5884	31.4689	35.1891	13.5265	26.9695	40.158	3.91299	4.60556	4.52374	46.2614	1.59846	5.00411	1.17209	2.21844	9.35478	0.542477	5.45241	4.56397	7.45263	8.5835	4.8394	50.3764	8.32016	25.1352	4.83188	9.3661	1.36691	1.82105	0.283482	15.9173	7.69866	3.35461	9.48145	4.45311	7.11417	6.11009	3.0072	3.5262	6.96592	6.33732	6.48314	11.6516	10.6728	7.6773	30.4896
tt5	ACC	9.80167	23.8233	27.0312	47.0409	46.3969	47.1837	21.0867	44.0309	91.5031	1.46431	2.44019	3.74206	74.2776	1.59217	1.91022	0.694853	1.35023	3.70372	0.0884136	1.91003	0.0418933	1.59611	14.688	0.565	86.1493	6.18233	45.9268	0.4451	2.24957	0.4581	0.3243	0.1682	27.797	11.9242	2.06874	11.8087	10.7357	9.443	3.84732	1.22437	4.13232	8.19835	1.17237	3.48137	10.8276	8.7248	9.60614	35.3143
f3'h	ACC	6.09747	4.4803	7.74147	4.5654	14.3503	15.7274	3.28487	11.724	14.815	10.7488	5.58322	3.74648	12.0889	1.74308	8.90581	0.858157	2.09137	12.8849	7.51354	8.62687	10.4925	11.8864	2.4585	4.90561	12.9502	11.2564	7.00426	6.69596	9.02099	9.60635	9.22596	6.15839	5.62176	6.67105	6.87374	10.4394	6.40726	7.6422	10.1225	3.06803	3.10601	9.92557	7.15282	5.69881	8.69468	7.59143	3.78939	14.8583
3gt	ACC	11.9308	13.6588	8.35464	36.7606	23.9	34.3065	15.2143	28.5956	44.9187	4.23277	4.2691	3.10964	49.1485	1.06632	1.82076	0.51723	2.82185	9.27458	0.227824	2.35853	4.0024	3.12019	8.96241	1.50279	56.6455	5.06607	30.5199	2.30262	6.19426	1.07957	1.57474	0.406911	18.5329	10.1959	3.09997	8.18536	6.5902	6.25597	4.28687	1.22437	3.1479	6.47149	3.24327	3.10757	11.3895	10.9992	6.60317	30.0642
3rt	ACC	5.26723	11.2085	5.27224	13.7961	26.8935	26.065	9.20502	14.2734	28.9162	3.03525	3.74768	2.56656	25.569	1.17807	2.68862	0.589467	5.11134	7.88657	0.345678	2.42779	2.17228	4.35132	10.5893	2.22513	27.2247	4.82204	15.0398	1.41323	5.89317	3.11875	4.25726	3.11797	12.6598	5.07743	4.04725	5.02951	7.71659	5.24632	7.56355	1.87162	2.61631	6.74642	9.11539	4.43484	7.80492	8.9186	4.20085	20.4556
7rt3	ACC	9.19577	8.01451	5.82459	7.05602	17.6432	20.1026	3.76375	12.5269	19.3996	7.39343	5.25554	3.76972	15.2081	1.9284	4.13191	1.27335	2.06978	9.45356	0.215171	2.13508	5.80307	6.17253	8.19053	4.33478	16.4389	6.85115	9.90339	3.84233	7.20654	3.74652	4.43978	1.9084	5.98206	4.88411	5.53062	5.10419	5.17161	7.78018	8.88084	7.77144	3.75693	10.0086	5.80329	5.3863	9.15382	7.78001	3.6573	19.858
f3'h 3gt	ACC	6.26974	15.8687	19.3957	28.8365	35.072	39.493	12.5185	25.6017	42.2783	3.33106	2.44019	3.51709	48.947	1.1554	0.516876	0.573207	4.41712	9.41923	0.3613	4.51503	2.13942	3.39932	11.4867	3.46238	47.3282	5.45653	24.1734	1.67671	2.44267	1.74246	1.76538	0.548611	15.6418	21.9096	4.41953	9.47047	7.19363	6.25301	4.72654	1.22437	2.77434	6.11731	4.38506	2.8315	11.8891	9.30373	6.09559	31.5477
3rt 3gt	ACC	8.09634	13.8797	10.4812	21.4477	31.5873	38.5414	9.11732	18.7915	39.2559	3.50283	2.44019	3.11318	35.663	1.02898	1.20626	0.734304	4.23315	5.39688	0.0660658	2.67187	0.199666	3.47141	11.9939	4.10019	37.0472	3.9136	20.4994	4.30137	1.97595	1.86406	2.60455	1.59543	12.2041	5.67301	8.56498	4.12757	6.80307	7.22432	6.84005	1.22437	3.09226	5.53536	7.97038	4.95068	9.44237	8.52827	5.08311	32.4718
7rt3 3gt	ACC	11.8016	17.6607	8.63162	38.6983	27.3179	39.1657	21.5516	33.572	46.451	1.46431	2.44019	4.11778	63.3845	1.66499	2.4739	0.783683	1.63103	5.84725	0.293329	2.80402	2.52822	3.49672	11.7147	5.86231	69.4871	6.80651	39.5498	0.75945	5.09339	1.30914	2.00268	0.503269	22.3379	7.5318	6.20629	12.7562	8.61613	5.52932	5.08597	9.02262	3.70723	10.8996	4.69873	4.06583	9.99954	13.4128	7.79055	30.226
omt1	ACC	7.32978	10.588	10.859	6.73449	21.7012	23.9139	6.30652	13.0261	24.6954	5.42971	6.0991	2.63975	20.6188	1.47458	3.13133	1.26896	1.80121	8.21515	0.0935124	3.12272	2.9453	5.1253	10.4814	6.0938	24.1072	4.83678	15.2927	3.06704	0.980449	3.81962	4.33462	2.6088	9.27195	5.89485	4.51162	15.1081	9.25578	7.88298	7.99748	1.50297	2.63699	8.05778	4.59642	3.03727	6.36939	8.38756	4.50888	21.2008
tt18	ACC	6.21194	5.81482	5.0173	4.6072	9.26848	12.2423	3.34823	7.62231	11.1954	4.67151	4.97199	2.03821	8.97701	1.29406	2.83808	0.615369	2.12381	6.78794	0.973045	1.67731	3.51731	4.28962	6.94437	6.19119	10.0478	4.13851	8.53723	4.7173	7.15846	6.80907	8.31868	6.93178	4.78476	3.04408	5.25952	5.50414	8.33655	7.60369	10.3859	3.7125	2.59467	8.28452	5.26346	4.33876	6.16959	7.82665	3.15155	11.9922
75c1	ACC	9.61197	11.7833	7.47176	10.1243	26.9459	29.3407	9.15623	15.9611	28.0899	8.00995	2.44019	4.25765	23.2429	1.60188	4.45307	0.499818	3.92233	13.9047	0.955049	5.42524	4.50877	6.75695	11.6141	3.28927	24.2305	5.3101	14.472	5.82268	9.71245	4.51063	4.87276	1.60066	10.036	6.5856	7.65066	12.4962	7.71849	9.72712	9.16509	1.22437	3.36061	12.1411	7.73613	6.00778	10.2082	8.13465	4.44532	27.005
Ler	ACC	7.18127	16.6113	30.8034	39.435	34.2378	46.3209	26.3392	39.4716	51.6539	1.46431	2.44019	5.92971	75.3868	0.819527	1.55512	0.296336	0.721201	2.7604	0.027637	1.22028	0.0111	0.960487	5.47661	0.565	79.6731	4.45556	41.1904	0.4451	0.7754	0.4581	0.3243	0.1682	26.2443	8.98026	2.00645	11.8962	9.09393	1.79566	1.42183	1.22437	3.05122	6.60009	1.17237	2.83057	13.3242	13.4339	8.1289	37.4941
tt4-1_N85	ACC	8.51447	20.1504	29.1919	63.0879	36.6223	67.6568	34.8392	48.4659	54.1642	1.46431	2.44019	4.96068	93.3119	0.947809	1.66071	0.28464	0.721201	2.17395	0.0237388	2.05056	0.0867823	1.01791	5.81073	3.31781	95.2035	6.71742	47.7166	6.44826	0.7754	0.4581	0.3243	0.1682	15.1136	9.46321	2.98785	11.8145	10.8414	1.3532	2.38963	1.22437	3.2837	4.39654	1.17237	3.10038	9.91845	8.6772	11.4924	38.0058
tt4-1_N8605	ACC	5.78244	11.5099	8.30265	12.7903	26.7975	29.6401	8.565	17.1376	25.7292	4.05593	2.44019	5.22469	22.3627	1.74734	3.16915	0.351717	3.2686	14.4504	2.46267	3.62534	5.85253	10.5692	12.6311	4.85791	25.9005	8.74841	14.3481	2.98986	3.48238	2.60949	2.94945	4.81703	9.24468	6.90077	6.21144	10.0913	7.99236	6.03301	9.30287	2.54416	3.98701	9.33734	6.50405	6.01867	10.4014	8.69933	7.20084	25.6068
tt5-1	ACC	16.1187	24.623	17.2368	32.7583	56.0372	60.2923	22.446	35.3641	76.0302	4.47796	2.44019	9.98439	59.4108	1.67297	4.66105	0.983583	2.06889	9.55793	0.140403	2.2893	0.43241	6.18076	21.0804	2.01136	67.0138	6.62857	32.8182	0.4451	0.7754	0.4581	1.05926	0.1682	24.4043	19.2137	2.69788	15.8769	5.12478	10.8133	6.33021	1.22437	4.1896	9.81515	2.92094	4.08966	11.3006	12.7604	10.5331	37.6264
tt6-1 (f3h)	ACC	10.3397	12.7511	12.0722	29.2267	27.8637	35.4775	20.2463	25.5195	40.6669	3.01055	3.82855	4.80096	48.6827	1.00958	1.55887	0.808947	2.22406	5.26426	0.150833	1.97619	1.26533	2.49123	5.78314	1.11258	51.1289	7.50237	24.6726	1.2964	1.63208	0.767746	0.738059	0.823812	11.9859	8.27405	1.65715	9.70338	5.65575	2.01168	4.3801	1.22437	2.43126	10.591	4.91971	3.55371	11.183	11.0338	7.20671	34.2377
tt3-1 (dfr)	ACC	9.97	18.3664	8.13845	47.7327	42.0531	43.1474	15.4355	35.6106	52.2744	4.03632	2.44019	5.84628	60.8022	0.799814	0.775582	0.422201	2.89984	3.78266	0.0296064	1.50062	0.0111	1.09244	7.54356	0.565	71.5244	5.58679	37.3878	0.4451	0.7754	0.4581	0.3243	0.1682	13.5774	7.80774	2.22006	12.4088	6.99688	2.11804	2.00688	1.22437	3.01423	8.74532	5.35222	3.16069	10.5556	13.4121	7.1158	34.4149
[truncated: 64 more columns]
