# Supplementary material for: Flavonoids are determinants of freezing tolerance and cold acclimation in Arabidopsis thaliana
Source: Sci Rep. 2016 Sep 23;6:34027. doi: 10.1038/srep34027 (PMC5034326; doi:10.1038/srep34027)
Supplement: Supplementary Table 4 [file srep34027-s4.xls]

## Sheet: t-test geneexpression
Table 4
T-test (two-sided with unequal variance) of expression of flavonoid biosynthesis genes (2 -ΔCt) between mutant lines changed in flavonoid biosynthesis and their wild types Col-0 or Ler under non-acclimated (NA) and acclimated condition (ACC).
T-test was performed from three biological replicates.
The significance levels (p-values) were corrected by Benjamini-Hochberg procedure and colour coded for easy visualisation: p<0.05 yellow, p<0.01 orange, p<0.001 red.
t-test (WT vs. Lines)			PAP1/MYB75	PAP2/MYB90	TTG1/WD40	TTG2/WRKY44	bHLH/TT8	MYB11	MYB12	MYB111	CHS/TT4	CHI/TT5	F3H/TT6	F3'H/TT7	FLS	UGT78D2/Fd3GT	UGT78D1/F3RT	UGT89C1/F7RT	OMT	DFR/TT3	ANS/TT18	LDOX	UGT75C1/A5GT	UGT79B1/A3G2''XT	AAT/A5GMaT	AAT1/A3GCOT	AAT1-like/A3GCOT	TT19/GST26
NA	Col-0	pap1-D	0.000847871	0.106626	0.180168	0.0257629	0.00446064	0.871015	0.59301	0.630462	8.12e-05	0.0451306	0.00488808	0.0341599	0.155107	0.00239446	0.530849	0.355908	0.0466435	0.00405757	0.000956181	0.00501351	0.035755	0.00221815	0.0117474	0.0157224	0.0411277	0.010764
		myb11 myb12 myb111	0.0775417	0.251251	0.217798	0.559484	0.626018	0.16032	0.168942	0.0186407	0.0848879	0.273554	0.387709	0.168653	0.0333667	0.981551	0.751801	0.0245163	0.285942	0.204982	0.141988	0.29328	0.0095781	0.251252	0.441504	0.754422	0.292566	0.266175
		tt4	0.286621	0.639515	0.21833	0.722532	0.530852	0.300667	0.184597	0.49302	0.00421671	0.115455	0.525256	0.102576	0.819284	0.418772	0.558817	0.372396	0.132048	0.103883	0.052489	0.331916	0.131761	0.19364	0.0312859	0.505864	0.358293	0.0514785
		tt4_SALK_020583	0.94182	0.331817	0.411949	0.639696	0.432938	0.52705	0.508489	0.285015	0.00298627	0.0205938	0.90595	0.886809	0.193218	0.571459	0.949584	0.952056	0.455323	0.384786	0.377633	0.265046	0.176654	0.423895	0.309286	0.874593	0.139205	0.213665
		tt5	0.219435	0.849217	0.0735758	0.556037	0.968677	0.828748	0.722793	0.251618	0.0905007	0.00142941	0.310853	0.126674	0.425215	0.377165	0.805786	0.172049	0.408179	0.660577	0.652749	0.903385	0.496513	0.740793	0.47116	0.292497	0.287297	0.949836
		f3'h	0.455544	0.198085	0.728235	0.431651	0.0488707	0.257265	0.106964	0.697118	0.128832	0.860107	0.901725	0.0062603	0.16985	0.220866	0.178463	0.950959	0.113561	0.345998	0.191539	0.192641	0.229766	0.160591	0.305011	0.09662	0.338829	0.280962
		3gt	0.810647	0.621275	0.668727	0.462907	0.617824	0.754109	0.888831	0.342364	0.471593	0.63841	0.386911	0.334783	0.272943	0.00497391	0.721239	0.0105062	0.0130843	0.370026	0.437982	0.430132	0.838021	0.63841	0.717742	0.543109	0.994412	0.478322
		3rt	0.201479	0.813197	0.724222	0.315455	0.892865	0.15748	0.942357	0.142354	0.752277	0.958539	0.474343	0.640364	0.585425	0.480916	0.0234328	0.066909	0.31632	0.895821	0.947948	0.983704	0.816937	0.682291	0.471468	0.298428	0.976993	0.87178
		7rt3	0.710357	0.37276	0.288839	0.0697252	0.445695	0.426127	0.699291	0.137784	0.967529	0.78615	0.976634	0.313387	0.419862	0.60346	0.640383	0.0566414	0.132198	0.30889	0.0788137	0.353902	0.72239	0.419356	0.955167	0.620518	0.853687	0.55436
		f3'h 3gt	0.372142	0.162278	0.577752	0.693597	0.208342	0.732912	0.13253	0.806589	0.511733	0.204092	0.756336	0.00316771	0.268896	0.0050022	0.192206	0.419905	0.69025	0.234694	0.190636	0.193971	0.26829	0.253629	0.284236	0.279268	0.350274	0.209902
		3rt 3gt	0.524416	0.598845	0.441086	0.441582	0.749087	0.0879983	0.777036	0.839953	0.733747	0.737329	0.736749	0.198777	0.810104	0.00500296	0.0235067	0.736272	0.722729	0.492097	0.520618	0.472578	0.818209	0.471814	0.540874	0.932736	0.360372	0.437835
		7rt3 3gt	0.7952	0.714719	0.211054	0.650453	0.504801	0.473276	0.193805	0.561975	0.389159	0.38997	0.814416	0.805984	0.964347	0.00499617	0.790276	0.00190993	0.498665	0.186099	0.1671	0.252475	0.153652	0.162464	0.162248	0.840301	0.852007	0.0351617
		omt1	0.0636058	0.0551512	0.968008	0.437952	0.441323	0.209073	0.683832	0.287286	0.45173	0.647696	0.72698	0.631367	0.816737	0.218954	0.352804	0.43426	0.00105254	0.104089	0.0215563	0.0451683	0.0877787	0.00825601	0.0843117	0.194734	0.200809	0.16015
		tt18	0.583849	0.846875	0.748875	0.723448	0.296499	0.962148	0.634864	0.306477	0.855554	0.962149	0.859275	0.28187	0.841322	0.942402	0.646597	0.70581	0.0425558	0.0997043	0.000353408	0.0097909	0.269998	0.213425	0.251523	0.409507	0.273412	0.165215
		75c1	0.378266	0.410642	0.702279	0.522726	0.310547	0.683566	0.57753	0.410028	0.323961	0.657479	0.461426	0.46217	0.178045	0.947212	0.705105	0.314421	0.123634	0.209735	0.287629	0.171835	0.0420291	0.259561	0.240141	0.720701	0.170786	0.207881
	Ler	tt4-1_N85	0.297524	0.149313	0.0184559	0.800157	0.234045	0.908689	0.466658	0.816936	0.042794	0.834081	0.336513	0.133346	0.367086	0.196609	0.291697	0.0287611	0.06258	0.273921	0.217154	0.18992	0.272628	0.25342	0.187913	0.38259	0.33558	0.204876
		tt4-1_N8605	0.00832754	0.805674	0.460023	0.451059	0.0650517	0.21383	0.312389	0.260293	0.0271892	0.397067	0.0964402	0.0169506	0.318529	0.0324952	0.213521	0.00472367	0.00148492	0.0424972	0.0430917	0.129068	0.0367193	0.0543958	0.0315676	0.110813	0.00805437	0.00655606
		tt5-1	0.443379	0.333269	0.460442	0.144818	0.834204	0.346499	0.16431	0.13555	0.41388	0.00590285	0.784466	0.335178	0.0673639	0.0730461	0.426102	0.484017	0.0278814	0.787466	0.376526	0.807163	0.478949	0.997692	0.393905	0.789785	0.648588	0.992271
		tt6-1 (f3h)	0.0814628	0.677474	0.364641	0.7304	0.194129	0.881896	0.0955735	0.228538	0.506897	0.365693	0.0967643	0.457043	0.648809	0.381566	0.510991	0.866538	0.0766843	0.446065	0.462667	0.557451	0.804138	0.81711	0.500725	0.705033	0.294254	0.698136
		tt3-1 (dfr)	0.179879	0.711184	0.143513	0.357735	0.162661	0.762872	0.311045	0.157213	0.43003	0.765627	0.744317	0.816248	0.388297	0.817112	0.756761	0.904532	0.0217014	0.0935694	0.486614	0.978813	0.535887	0.54662	0.945365	0.57625	0.65406	0.11756
ACC	Col-0	pap1-D	0.0153187	0.100103	0.669895	0.0676122	0.0393087	0.321671	0.549238	0.0481338	0.016956	0.064072	0.0157614	0.036217	0.101875	0.0394794	0.482529	0.135299	0.00401551	0.00683389	0.0021384	0.0110367	0.0670117	0.0260592	0.103627	0.0804634	0.0317935	0.00202506
		myb11 myb12 myb111	0.524393	0.256072	0.0614891	0.179284	0.212847	0.0359471	0.182055	0.00380857	0.0106755	0.00110286	0.438359	0.323871	0.00971817	0.180296	0.0280036	0.000994512	0.984825	0.15921	0.148545	0.149728	0.134444	0.144713	0.110773	0.216698	0.347537	0.0738233
		tt4	0.179199	0.16599	0.889972	0.107654	0.0609994	0.166868	0.0825915	0.249452	0.0103887	0.169558	0.206363	0.201091	0.0589553	0.109051	0.120471	0.0483447	0.352276	0.145958	0.125886	0.105953	0.191294	0.123223	0.159783	0.193909	0.223535	0.0957786
		tt4_SALK_020583	0.517643	0.321625	0.745142	0.0105289	0.0230713	0.00941358	0.0288307	0.106314	0.00988853	0.0408887	0.898734	0.0320557	0.077786	0.024905	0.0688192	0.0462995	0.151525	0.0509753	0.120479	0.0319234	0.13385	0.0619226	0.0668723	0.030694	0.00257712	0.18958
		tt5	0.551128	0.0173407	0.853183	0.919894	0.0205095	0.0373168	0.331576	0.1944	0.30127	0.00235034	0.378216	0.105484	0.367633	0.00531885	0.975166	0.0392003	0.0106206	0.786518	0.917529	0.970968	0.836839	0.790086	0.155641	0.629762	0.346303	0.8154
		f3'h	0.619122	0.211295	0.119686	0.361604	0.460925	0.43034	0.706568	0.255482	0.294887	0.900037	0.316943	0.802443	0.710279	0.262368	0.395512	0.421311	0.196967	0.303252	0.342599	0.524234	0.488273	0.368589	0.396784	0.39153	0.417303	0.561684
		3gt	0.176554	0.196982	0.0813215	0.715964	0.390775	0.24917	0.823568	0.396288	0.756429	0.806814	0.413399	0.720114	0.0611682	0.00238844	0.0885348	0.900678	0.000833307	0.0786383	0.0181068	0.060356	0.215242	0.0904928	0.248197	0.296351	0.0427909	0.192272
		3rt	0.575681	0.436961	0.619611	0.410961	0.400396	0.615393	0.590992	0.611898	0.380825	0.444133	0.614204	0.447131	0.977704	0.370588	0.00631467	0.410452	0.958915	0.389873	0.382841	0.371466	0.430886	0.406194	0.430807	0.442581	0.462816	0.389768
		7rt3	0.37198	0.138743	0.0755357	0.667317	0.834426	0.304943	0.0967706	0.0202973	0.186145	0.518861	0.882693	0.7711	0.0665166	0.214111	0.0431816	0.563047	0.0664069	0.450166	0.514968	0.625803	0.364323	0.950343	0.737909	0.423403	0.38181	0.289353
		f3'h 3gt	0.203352	0.0922796	0.469938	0.478399	0.126042	0.755414	0.0838867	0.731236	0.261583	0.7668	0.88534	0.0493448	0.458124	0.0023867	0.171703	0.505201	0.00965046	0.9534	0.960596	0.910687	0.381056	0.852877	0.183903	0.536702	0.40996	0.732242
		3rt 3gt	0.217882	0.107202	0.993878	0.218167	0.110279	0.122547	0.496777	0.161795	0.0108859	0.0134145	0.0313852	0.0808741	0.202126	0.00239485	0.00631311	0.061133	0.590685	0.0192611	0.0175175	0.0745649	0.0721797	0.171638	0.102724	0.176447	0.202472	0.0730762
		7rt3 3gt	0.907771	0.0793288	0.780376	0.77841	0.854751	0.831906	0.28339	0.469774	0.274128	0.290807	0.142759	0.554243	0.246688	0.00238722	0.264674	0.00174886	0.200616	0.323546	0.351988	0.447453	0.369697	0.489455	0.319905	0.4202	0.460728	0.893557
		omt1	0.474039	0.316672	0.672759	0.321348	0.0824786	0.823842	0.206777	0.0607023	0.176656	0.558835	0.833943	0.295391	0.344818	0.0583726	0.56848	0.306882	0.00468831	0.268562	0.336873	0.108377	0.257381	0.30651	0.461538	0.366673	0.463118	0.253694
		tt18	0.0285976	0.0316766	0.370264	0.144191	0.134142	0.144851	0.284426	0.113011	0.105492	0.166324	0.113688	0.125023	0.150084	0.08727	0.728927	0.384314	0.159397	0.0586627	0.0328283	0.0538731	0.0754255	0.101989	0.135707	0.141088	0.144515	0.0128006
		75c1	0.243365	0.58394	0.433085	0.501867	0.346033	0.173779	0.502272	0.137664	0.198638	0.428183	0.241766	0.247605	0.135362	0.407629	0.0524751	0.0880766	0.816931	0.358099	0.258419	0.370014	0.00761411	0.140024	0.130138	0.133773	0.0161902	0.392004
	Ler	tt4-1_N85	0.0803842	0.0610879	0.875713	0.0419771	0.132517	0.164112	0.0770873	0.664955	0.0747896	0.00136653	0.104711	0.0089754	0.191907	0.00485999	0.469149	0.00197398	0.323563	0.154017	0.109333	0.00243513	0.0991309	0.00385097	0.0328267	0.119131	0.0450541	0.0363305
		tt4-1_N8605	0.10684	0.214346	0.657923	0.0528607	0.113405	0.209286	0.0341334	0.267115	0.206738	0.155581	0.13269	0.210198	0.102404	0.170368	0.045128	0.104664	0.103875	0.175002	0.131255	0.117166	0.147032	0.0745909	0.169648	0.128375	0.213166	0.140309
		tt5-1	0.298533	0.0694665	0.219394	0.156134	0.44243	0.0171003	0.00491919	0.382015	0.0531457	0.00304317	0.332791	0.0725529	0.357175	0.185125	0.0231886	0.00207393	0.108305	0.878475	0.251057	0.544836	0.129169	0.539416	0.293102	0.543562	0.564117	0.17851
		tt6-1 (f3h)	0.159649	0.244134	0.362751	0.0773835	0.666337	0.305953	0.0939311	0.912014	0.213659	0.319394	0.0546826	0.00795634	0.157495	0.319924	0.0493748	0.00421386	0.00124013	0.757081	0.538187	0.408974	0.29936	0.499416	0.136986	0.0417115	0.319309	0.0577835
		tt3-1 (dfr)	0.256194	0.0152205	0.749347	0.856886	0.834535	0.0507089	0.367147	0.954543	0.146513	0.180062	0.100228	0.862006	0.544445	0.59923	0.761301	0.403605	0.313288	0.0308964	0.288287	0.457505	0.294777	0.258128	0.728953	0.0806639	0.473716	0.811977
				not significant						p < 0.05					p < 0.01					p < 0.001
