# Supplementary material for: Flavonoids are determinants of freezing tolerance and cold acclimation in Arabidopsis thaliana
Source: Sci Rep. 2016 Sep 23;6:34027. doi: 10.1038/srep34027 (PMC5034326; doi:10.1038/srep34027)
Supplement: Supplementary Table 5 [file srep34027-s5.xls]

## Sheet: t-test_flavonoid content
Supplemental Table 5:
T-test (two-sided with unequal variance) of content of flavonoids (relative peak area) between mutant lines changed in flavonoid biosynthesis and their wild types Col-0 or Ler under non-acclimated (NA) and acclimated condition (ACC).
T-test was performed on three biological replicates except for Col-0 wild type and single mutants with six biological replicates.
The significance levels (p-values) were corrected by Benjamini-Hochberg procedure and colour coded for easy visualisation: p<0.05 yellow, p<0.01 orange, p<0.001 red. Gray fields indicate no p-values were obtained because compounds were undetectable.
t-test (WT vs Lines)
			kaempferol-3Glc-7Rha	kaempferol-3Glc2''Rha-7Rha	kaempferol-3Rha-7Rha	quercetin-3Glc-7Rha	quercetin-3Glc2''Rha-7Rha	A8	A9	A11	kaempferol-3Glc	kaempferol-3Rha_7rt3	quercetin-3Glc_7rt3	quercetin-3Rha_7rt3	unknown flavonol 1_7rt3	unknown flavonol 2_7rt3	unknown flavonol 3_7rt3	unknown flavonol 4_7rt3	unknown flavonol 5_7rt3	unknown flavonol 6_7rt3	unknown flavonol 7_7rt3	unknown anthocyanin_f3'h	A7_75c1	unknown anthocyanin_75c1
NA	Col-0	pap1-D	0.861992	0.160257	0.00178922	0.018549	0.00797479	0.000669226	0.00250966	0.00257098																Significance
		myb11 myb12 myb111	0.0144409	0.00318191	0.000759481	0.00848858	0.00848858	0.332852	0.18491	0.315462																	not significant
		tt4	0.0144409	0.00318191	0.000759481	0.00388235	0.00178922	0.02532	0.0217961	0.0187805																	p < 0.05
		tt4_SALK_020583	0.0144409	0.00318191	0.000759481	0.00388235	0.00178922	0.02532	0.0217961	0.0187805																	p < 0.01
		tt5	0.0187805	0.00361969	0.0144467	0.0144409	0.00433955	0.02532	0.0217961	0.0187805																	p < 0.001
		f3'h	0.0489544	0.0498264	0.0217961	0.00388235	0.00157093	0.02532	0.0217961	0.0187805												0.0846188					no t-test results
		3gt	0.0144409	0.00336963	0.0491711	0.00388235	0.00178922	0.02532	0.0217961	0.0187805
		3rt	0.203777	0.130521	0.000759481	0.152432	0.0517744	0.59601	0.877099	0.977386	0.160257
		7rt3	0.0144409	0.00318191	0.000759481	0.00388235	0.00178922	0.785284	0.587635	0.760048	0.0153217	0.223177	0.223177	0.100195	0.100181	0.0976964	0.0153284	0.13805	0.02532	0.0935003	0.000759481
		f3'h 3gt	0.0153217	0.00336963	0.0520505	0.00388235	0.00178922	0.02532	0.0217961	0.0187805
		3rt 3gt	0.0383709	0.00594402	0.000759481	0.236114	0.00385015	0.02532	0.0217961	0.0218614
		7rt3 3gt	0.0144409	0.00318191	0.000759481	0.00388235	0.00178922	0.02532	0.0217961	0.0187805	0.238512	0.0343057			0.0144409	0.0153217			0.00178922		0.00807373
		omt1	0.307055	0.587635	0.152432	0.796519	0.997113	0.173471	0.0354984	0.0489918
		tt18	0.0867074	0.0730295	0.0491711	0.152432	0.074887	0.02532	0.0217961	0.0187805
		75c1	0.048113	0.035144	0.0184303	0.02532	0.883865	0.02532	0.0217961	0.0187805													0.0640921	0.0924039
	Ler	tt4-1_N85	0.0423026	0.0231203	0.0267726	0.0789195	0.0640921	0.305367		0.236114
		tt4-1_N8605	0.0423026	0.0231203	0.0267726	0.0789195	0.0640921	0.305367		0.236114
		tt5-1	0.035144	0.0187805	0.0264634	0.074887	0.0719272	0.305367		0.236114
		tt6-1 (f3h)	0.0597891	0.0250954	0.0304518	0.206105	0.269543	0.305367		0.236114
		tt3-1 (dfr)	0.143238	0.0708692	0.0846188	0.737608	0.0662788	0.305367		0.236114
ACC	Col-0	pap1-D	0.0629634	0.00846583	0.000126784	0.00782943	1.94577e-05	0.000126784	8.46975e-05	1.94577e-05	0.111027
		myb11 myb12 myb111	0.00720192	0.0014672	0.000108333	0.00531717	0.00366612	0.391178	0.00909037	0.63597
		tt4	0.00694069	0.0013212	0.000108333	0.00510018	0.00301337	0.00786984	0.0214141	0.00909037
		tt4_SALK_020583	0.00694069	0.0013212	0.000108333	0.00510018	0.00301337	0.00786984	0.0214141	0.00909037
		tt5	0.00786984	0.00154567	0.000108333	0.00588723	0.00366612	0.00786984	0.0214141	0.00909037
		f3'h	0.133144	0.664099	0.813466	0.00510018	0.00301337	0.00786984	0.0214141	0.00909037												0.039367
		3gt	0.00694069	0.0014672	0.829547	0.00599752	0.00345131	0.489309	0.0214141	0.0112355
		3rt	0.464321	0.112286	0.000108333	0.26135	0.127344	0.265322	0.144617	0.318694	0.116844
		7rt3	0.00694069	0.0013212	0.000108333	0.00510018	0.00301337	0.982178	0.133555	0.152617	0.0117835	0.16886	0.0602236	0.112018	0.110075	0.00301337	0.00909037	0.126853	0.0431508	0.00452203	0.000388678
		f3'h 3gt	0.0080376	0.00163542	0.200977	0.00510018	0.00301337	0.00786984	0.0214141	0.00909037												0.252835
		3rt 3gt	0.00909037	0.00198206	0.000108333	0.00946983	0.005142	0.0580528	0.0214141	0.0135569
		7rt3 3gt	0.00694069	0.0013212	0.000108333	0.00510018	0.00301337	0.460049	0.0218804	0.00976062	0.0843554	0.267655	0.272996		0.00252553	0.028393	0.058141		0.028393	0.110075	0.0551185
		omt1	0.681591	0.98639	0.0214141	0.58586	0.489309	0.956518	0.046267	0.0135359
		tt18	0.275874	0.478735	0.184394	0.270407	0.033204	0.00786984	0.0214141	0.00909037
		75c1	0.102228	0.164223	0.189105	0.0801889	0.313289	0.00786984	0.0214141	0.00909037													0.082165	0.126853
	Ler	tt4-1_N85	0.0214141	0.0214141	0.0217855	0.0392507	0.02436	0.184587	0.318673	0.126853
		tt4-1_N8605	0.0214141	0.0214141	0.0217855	0.0392507	0.02436	0.184587	0.318673	0.126853
		tt5-1	0.0214141	0.0194784	0.0217855	0.039367	0.02436	0.184587	0.318673	0.126853
		tt6-1 (f3h)	0.0221753	0.0214141	0.0229613	0.0426482	0.028791	0.184587	0.318673	0.126853
		tt3-1 (dfr)	0.14021	0.354059	0.207741	0.0917305	0.195417	0.279576	0.416562	0.251487
