# Supplementary material for: Flavonoids are determinants of freezing tolerance and cold acclimation in Arabidopsis thaliana
Source: Sci Rep. 2016 Sep 23;6:34027. doi: 10.1038/srep34027 (PMC5034326; doi:10.1038/srep34027)
Supplement: Supplementary Table 6 [file srep34027-s6.xls]

## Sheet: t-test GCMS
Suppl. Table 6:
T-test results (two-sided with unequal variance) of primary metabolites (relative peak area) compared between mutant lines of flavonoid biosynthesis and their wild types Col-0 or Ler under non-acclimated (NA) and acclimated conditions (ACC).
T-test was performed from five biological replicates. The significance levels (p-values) were corrected by Benjamini-Hochberg procedure and p<0.05 is highlighted in yellow.
Gray fields indicate that no p-values were obtained because compounds were undetectable in both wild type and mutant (i.e. 50% of background value in Supplemental Table 3).
t-test (WT vs. Lines)			Azelaic Acid	Benzoic acid	Benzoic acid, 4-hydroxy-	Boric-acid	Citric acid	Fumaric acid	Lactic acid	Maleic acid	Malic acid	Malic acid, 2-methyl-	Shikimic acid	Succinic acid	1-Cyclohexenol	Alanine, beta-	Aspartic acid	Butanoic acid, 4-amino-	Caproic acid, 6-amino-	Glutamic acid	Glutamine	Glycine	Proline	Pyroglutamic acid	Serine	Threonine	Ethanolamine	Putrescine	Pyridine, 2-hydroxy-	Pyrrole-2-carboxylic acid	Sinapic acid, cis-	Fructose-6-phosphate	Glucose-6-phosphate	Glycerophosphoglycerol	myo-Inositol-phosphate	Phosphoric acid	Arabinonic acid	Ascorbic acid	Dehydroascorbic acid dimer	Erythronic acid	Galactonic acid	Gluconic acid	Glyceric acid	Lyxonic acid-1,4-lactone	Ribonic acid	Threonic acid	Threonic acid-1,4-lactone	Erythritol	Glycerol
NA	Col-0	pap1-D	0.746341	0.878332	0.746341	0.991394	0.957653	0.746341	0.752516	0.746341	0.761142	0.746341	0.902357	0.988589	0.890056	0.846495	0.865818	0.746341	0.767384	0.933084	0.952549	0.746341	0.746341	0.820556	0.814758	0.746341	0.78509	0.573521	0.907016	0.717365	0.746341		0.951375	0.978663	0.746341	0.796065	0.98145	0.734419	0.78509	0.587503	0.951375	0.717365	0.987256	0.746341	0.996924	0.746341	0.746341	0.587503	0.717365
		myb11 myb12 myb111	0.746341	0.951375	0.826388	0.922406	0.899952	0.883353	0.914648	0.996924	0.951375	0.968153	0.553914	0.916778	0.871708	0.916865	0.895645	0.746341	0.864807	0.951375	0.939751	0.951375	0.898934	0.864986	0.996924	0.746341	0.925504	0.646368	0.901818		0.746341		0.865818	0.746341	0.805847	0.888744	0.808894	0.832416	0.746341	0.977699	0.959072	0.94007	0.746341	0.657941	0.852327	0.853183	0.716296	0.844214	0.717365
		tt4	0.987097	0.748132	0.878102	0.917172	0.820556	0.697396	0.907016	0.746341	0.717365	0.965914	0.696536	0.746341	0.996924	0.858996	0.746341	0.717365	0.973793	0.821484	0.878102	0.803212	0.746341	0.766645	0.865818	0.746341	0.785164	0.761017	0.988589		0.953353		0.717365	0.746341	0.795124	0.746341	0.784468	0.988589	0.875081	0.883353	0.746341	0.785164	0.939751	0.864807	0.712312	0.72048	0.746341	0.746341	0.587503
		tt4_SALK_020583	0.985756	0.717365	0.937918	0.901818	0.697396	0.587503	0.764882	0.746341	0.688929	0.976662	0.980461	0.821484	0.78509	0.976181	0.975426	0.902357	0.820556	0.997732	0.881403	0.991394	0.746341	0.975782	0.78509	0.746341	0.717365	0.605179	0.853183		0.865818		0.880661	0.746341	0.957653	0.864807	0.970636	0.996924	0.995115	0.978663	0.92543	0.717365	0.587503	0.746341	0.852327	0.951375	0.746341	0.547383	0.587503
		tt5	0.746341	0.531767	0.717365	0.902357	0.746341	0.832416	0.864807	0.951375	0.746341	0.976459	0.746341	0.949635	0.939751	0.746341	0.975426	0.746341	0.587503	0.746341	0.746341	0.697494	0.814758	0.746341	0.525987	0.746341	0.759399	0.605179	0.904973	0.746341	0.746341		0.784407	0.939141	0.746341	0.624745	0.619437	0.453217	0.33949	0.587503	0.67257	0.717365	0.573521	0.712312	0.670254	0.94007	0.453217	0.746341	0.547383
		f3'h	0.722722	0.605179	0.611783	0.957462	0.820556	0.573521	0.911865	0.717365	0.746341	0.939141	0.546592	0.685105	0.926875	0.94007	0.894816	0.993212	0.939141	0.883353	0.92543	0.957894	0.878102	0.928296	0.709613	0.746341	0.746341	0.746341	0.917536	0.746341	0.844214	0.746341	0.906073	0.996924	0.899901	0.746341	0.680259	0.968153	0.901818	0.971406	0.925504	0.901999	0.726851	0.670254	0.717365	0.96088	0.696629	0.393627	0.605179
		3gt	0.795545	0.746341	0.939141	0.824335	0.746341	0.746341	0.875081	0.957894	0.746341	0.925504	0.696885	0.717365	0.988589	0.895645	0.993079	0.611783	0.987097	0.996571	0.717365	0.838024	0.746341	0.838141	0.746341		0.820556	0.902978	0.760857		0.746341		0.717365	0.746341	0.99712	0.0917521	0.605179	0.746341	0.867596	0.820556	0.746341	0.717365	0.68441	0.605179	0.33949	0.403375	0.717365	0.78509	0.605179
		3rt	0.612453	0.793054	0.717365	0.987097	0.717365	0.925251	0.678855	0.746341	0.652797	0.977957	0.850693	0.746341	0.717365	0.81636	0.828086	0.685105	0.865818	0.746341	0.838024	0.870861	0.995115	0.925504	0.950212	0.746341	0.746341	0.803896	0.587503	0.746341	0.746341		0.906073	0.844214	0.746341	0.605179	0.864807	0.573521	0.573521	0.917123	0.956868	0.898205	0.746341	0.717365	0.500446	0.746341	0.587503	0.746341	0.827199
		7rt3	0.746341	0.962224	0.78509	0.951077	0.746341	0.970085	0.746341	0.987097	0.838024	0.988589	0.587503	0.8058	0.717365	0.94007	0.895645	0.878332	0.926905	0.959072	0.717365	0.746341	0.853183	0.879825	0.977411		0.81636	0.872401	0.78509		0.878102		0.717365	0.746341	0.697449	0.880272	0.78509	0.993212	0.845623	0.939141	0.976181	0.81636	0.717365	0.940684	0.925504	0.830075	0.746341	0.766645	0.566057
		f3'h 3gt	0.994483	0.978663	0.954165	0.960513	0.746341	0.722722	0.746341	0.864807	0.987097	0.996924	0.587503	0.664215	0.746341	0.850693	0.858996	0.746341	0.746341	0.809065	0.78509	0.975392	0.746341	0.977845	0.914278	0.746341	0.871708	0.674537	0.92543	0.746341	0.98836		0.917536	0.746341	0.393627	0.180978	0.906073	0.746341	0.746341	0.784468	0.846495	0.795124	0.587503	0.726851	0.587503	0.392145	0.746341	0.746341	0.697396
		3rt 3gt	0.697494	0.98836	0.599516	0.976181	0.717365	0.718554	0.89257	0.977411	0.939141	0.960513	0.917536	0.746341	0.712312	0.960513	0.901999	0.605179	0.988589	0.934675	0.939141	0.778514	0.988589	0.955482	0.868977	0.746341	0.864807	0.655475	0.864807		0.746341		0.717365	0.92543	0.487475	0.626014	0.94007	0.814758	0.978663	0.78509	0.888744	0.828086	0.830075	0.939141	0.717365	0.573521	0.836289	0.797788	0.789727
		7rt3 3gt	0.887251	0.975392	0.901999	0.955482	0.988182	0.92543	0.865818	0.864807	0.957653	0.746341	0.460775	0.976131	0.907016	0.977957	0.746341	0.850032	0.968153	0.901999	0.933084	0.985756	0.746341	0.871708	0.968153		0.990904	0.717365	0.870861		0.746341		0.717365	0.746341	0.978663	0.988589	0.769763	0.806052	0.746341	0.990904	0.901818	0.717365	0.717365	0.774143	0.746341	0.98145	0.838024	0.605179	0.809065
		omt1	0.746341	0.717365	0.616986	0.853183	0.904349	0.746341	0.894816	0.917172	0.746341	0.921726	0.675083	0.746341	0.975426	0.746341	0.939751	0.746341	0.895645	0.78509	0.957462	0.979682	0.774143	0.914325	0.717365	0.746341	0.871708	0.746341	0.917536		0.746341	0.746341	0.996924	0.996924	0.957492	0.487475	0.987256	0.917603	0.875081	0.746341	0.851579	0.746341	0.746341	0.898605	0.746341	0.628054	0.746341	0.605179	0.746341
		tt18	0.957462	0.987097	0.990904	0.970085	0.746341	0.734419	0.864986	0.843456	0.696885	0.746341	0.92543	0.951375	0.797784	0.883353	0.746341	0.899901	0.956629	0.991394	0.951375	0.744595	0.760045	0.746341	0.995115	0.746341	0.975392	0.703768	0.903078		0.925251	0.737266	0.78509	0.977957	0.717365	0.977411	0.951375	0.403375	0.500446	0.974951	0.98145	0.766645	0.904349	0.895645	0.843456	0.994615	0.605179	0.717365	0.746341
		75c1	0.608986	0.717365	0.814758	0.895645	0.814758	0.670254	0.890095	0.942421	0.902357	0.957894	0.587503	0.729639	0.696885	0.977957	0.797788	0.619437	0.746341	0.746341	0.78509	0.901818	0.746341	0.939751	0.685105	0.746341	0.960513	0.33949	0.98145	0.619437	0.746341	0.717365	0.864807	0.901818	0.746341	0.611783	0.878332	0.939751	0.889712	0.670254	0.717365	0.878102	0.566057	0.853183	0.957894	0.717365	0.605179	0.636108	0.717365
	Ler	tt4-1_N85	0.878332	0.925504	0.714124	0.987256	0.605179	0.717365	0.868977	0.746341	0.697396	0.963548	0.864807	0.898605	0.717365	0.940684	0.898605	0.746341	0.985756	0.907016	0.717365	0.820556	0.921093	0.864807	0.820556	0.72048	0.612453	0.670254	0.963074		0.746341		0.717365	0.746341	0.914325	0.878332	0.977957	0.990904	0.889167	0.977957	0.792504	0.746341	0.790647	0.746341	0.881403	0.98145	0.987097	0.746341	0.844771
		tt4-1_N8605	0.717365	0.746341	0.605179	0.987097	0.573521	0.696885	0.883353	0.712312	0.619437	0.851579	0.744335	0.951375	0.752516	0.573521	0.976568	0.605179	0.746341	0.611783	0.746341	0.996924	0.785164	0.963074	0.605179	0.746341	0.573521	0.500446	0.775902	0.605179	0.717365		0.717365	0.718554	0.963703	0.976181	0.977957	0.98918	0.990259	0.726851	0.0917521	0.746341	0.746341	0.807496	0.746341	0.88675	0.883353	0.884955	0.977957
		tt5-1	0.996924	0.587503	0.892687	0.670254	0.771455	0.746341	0.670254	0.726851	0.746341	0.81755	0.746341	0.605179	0.519495	0.868977	0.605179	0.746341	0.746341	0.605179	0.746341	0.696885	0.746341	0.33949	0.746341		0.500446	0.573521	0.552717						0.587503	0.883353	0.844214	0.573521	0.746341	0.587503	0.605179		0.712312	0.734419	0.899901	0.573521	0.968153	0.33949	0.605179
		tt6-1 (f3h)	0.864807	0.78509	0.94007	0.939141	0.746341	0.996924	0.763829	0.746341	0.807572	0.785164	0.788044	0.996924	0.717365	0.573521	0.717365	0.987097	0.608986	0.703768	0.746341	0.717365	0.746341	0.547383	0.707324	0.746341	0.697396	0.657941	0.587503	0.746341					0.605179	0.904349	0.746341	0.968153	0.987256	0.519495	0.587503		0.500446	0.881403	0.880661	0.770144	0.871708	0.864807	0.814758
		tt3-1 (dfr)	0.808894	0.739787	0.67257	0.774143	0.746341	0.626014	0.891832	0.824335	0.865818	0.792174	0.98145	0.746341	0.697396	0.746341	0.689612	0.599516	0.78509	0.717365	0.746341	0.697396	0.746341	0.33949	0.928296	0.717365	0.717365	0.531767	0.651235				0.746341		0.664215	0.746341	0.465393	0.728081	0.657941	0.717365	0.587503		0.605179	0.951375	0.605179	0.587503	0.820556	0.916778	0.878102
ACC	Col-0	pap1-D	0.306405	0.682526	0.698217	0.73976	0.673062	0.698217	0.875771	0.768918	0.778486	0.601223	0.698217	0.267065	0.792773	0.698217	0.778486	0.90246	0.979068	0.692563	0.595518	0.517671	0.631519	0.631519	0.409509	0.690239	0.889174	0.90246	0.89186	0.528459	0.454628	0.810654	0.95062	0.594847	0.889174	0.698217	0.698217	0.967643	0.688174	0.786926	0.92331		0.698217	0.945601	0.698467	0.777157	0.260188	0.854901	0.976587
		myb11 myb12 myb111	0.698217	0.562804	0.562942	0.572696	0.673062	0.585271	0.598869	0.409509	0.595518	0.981418	0.698217	0.180359	0.601343	0.747805	0.698217	0.791819	0.809363	0.807926	0.683427	0.662926	0.698217	0.698217	0.644872	0.929666	0.61717	0.517006	0.701094	0.874833	0.847603	0.829354	0.835179	0.983559	0.470006	0.584547	0.698217	0.673015	0.29492	0.979068	0.741902	0.698217	0.408788	0.961631	0.89949	0.434014	0.215547	0.610833	0.692003
		tt4	0.73315	0.598869	0.525074	0.691243	0.577537	0.612189	0.567788	0.496924	0.549764	0.721993	0.598869	0.306405	0.595518	0.679181	0.657771	0.880868	0.992023	0.78948	0.700936	0.553248	0.719485	0.76106	0.698217	0.92401	0.557763	0.70592	0.673015	0.843452	0.540369	0.953861	0.843452	0.77365	0.441604	0.595518	0.757997	0.847603	0.454628	0.964444	0.578657	0.621483	0.540035	0.820983	0.92112	0.631519	0.557078	0.860985	0.583585
		tt4_SALK_020583	0.966075	0.966075	0.927125	0.901817	0.976562	0.90265	0.945601	0.761748	0.941501	0.778486	0.698217	0.936804	0.807828	0.881898	0.786926	0.8276	0.875545	0.957145	0.948861	0.95062	0.981418	0.891871	0.711134	0.885735	0.808889	0.694223	0.847603	0.972286	0.698217	0.706254	0.815951	0.673062	0.90246	0.936096	0.832171	0.73315	0.988696	0.911991	0.945601	0.698217	0.95062	0.716071	0.900184	0.8276	0.74281	0.78948	0.698217
		tt5	0.709554	0.305973	0.409509	0.48542	0.61717	0.634335	0.698217	0.454628	0.409509	0.478639		0.595518	0.454628	0.78948	0.627976	0.903421	0.717397	0.549764	0.60163	0.578657	0.567788	0.510973	0.631519	0.562804	0.454628	0.844017	0.409509	0.485408	0.662926	0.485408	0.454628	0.594847	0.386451	0.492674	0.634335	0.517006	0.348087	0.795576	0.698217		0.409509	0.8276	0.467961	0.269777	0.778185	0.95426	0.418523
		f3'h	0.454825	0.217178	0.593836	0.409509	0.418523	0.34491	0.490935	0.409509	0.440657	0.583585	0.454628	0.698217	0.448573	0.781088	0.562804	0.851337	0.839389	0.74281	0.578657	0.810654	0.504925	0.550011	0.111969	0.856916	0.454443	0.451746	0.467529	0.73976	0.524802	0.374338	0.14979	0.234864	0.307927	0.910397	0.618203	0.664126	0.418523	0.993569	0.506503	0.454628	0.623828	0.879852	0.78948	0.631519	0.409509	0.692003	0.583585
		3gt	0.490152	0.998909	0.692003	0.698467	0.673015	0.88695	0.985237	0.774406	0.940103	0.774406	0.698217	0.320113	0.78948	0.631519	0.644406	0.698217	0.985573	0.939427	0.698217	0.61717	0.940588	0.698217	0.763066	0.67461	0.768329	0.873354	0.761748	0.698467	0.874	0.673062	0.786926	0.772768	0.808889	0.698217	0.786926	0.748021	0.441604	0.786926	0.698467		0.533006	0.698217	0.698217	0.231639	0.837108	0.73315	0.810654
		3rt	0.259162	0.773911	0.446717	0.797025	0.875771	0.698217	0.768329	0.698467	0.746566	0.631519	0.598316	0.368571	0.786926	0.557078	0.786926	0.786926	0.795576	0.829354	0.778185	0.627248	0.728794	0.786926	0.843452	0.73315	0.786926	0.843454	0.78839	0.585271	0.879852	0.808889	0.664313	0.629109	0.907974	0.709554	0.936096	0.947296	0.431907	0.665425	0.810654	0.595518	0.267065	0.698217	0.756033	0.454628	0.485408	0.985237	0.728047
		7rt3	0.945811	0.454628	0.454628	0.454628	0.467961	0.427994	0.504925	0.431365	0.48542	0.851337	0.595518	0.612189	0.484442	0.504925	0.916119	0.615614	0.836085	0.95062	0.698217	0.595518	0.901817	0.998075	0.74281	0.95062	0.490935	0.774406	0.567788	0.884747	0.698217	0.583585	0.454628	0.454628	0.320113	0.644872	0.768329	0.948861	0.786926	0.983559	0.644872	0.462805	0.771428	0.884747	0.979068	0.504925	0.275076	0.698217	0.557078
		f3'h 3gt	0.409509	0.698217	0.664313	0.674636	0.89186	0.884747	0.870612	0.698217	0.998909	0.698217		0.490935	0.688174	0.634335	0.418523	0.767487	0.825113	0.960576	0.816741	0.843454	0.757499	0.719228	0.992023	0.945811	0.777971	0.964444	0.810654	0.641427	0.698217	0.875771	0.870612	0.889174	0.874833	0.094284	0.998909	0.77365	0.186053	0.78948	0.73976		0.320113	0.698217	0.851337	0.187556	0.875771	0.929768	0.83385
		3rt 3gt	0.849664	0.976562	0.860554	0.940588	0.984115	0.95062	0.701094	0.860554	0.928814	0.706254		0.454993	0.992023	0.317749	0.490935	0.973372	0.847292	0.634335	0.594847	0.644001	0.58033	0.698217	0.929109	0.992023	0.97183	0.517006	0.988696	0.976587	0.589652	0.876966	0.954722	0.708617	0.78948	0.741902	0.585271	0.83385	0.641809	0.912503	0.945601		0.467529	0.665308	0.782787	0.453321	0.485962	0.862179	0.874
		7rt3 3gt	0.58033	0.533006	0.698217	0.692563	0.810654	0.894451	0.800068	0.612748	0.884747	0.478639		0.81793	0.664313	0.8276	0.746566	0.971177	0.773911	0.698217	0.747805	0.669099	0.782284	0.698217	0.970411	0.849664	0.648862	0.70592	0.631519	0.511782	0.998909	0.737975	0.895357	0.854901	0.666019	0.957145	0.73976	0.490935	0.451746	0.698217	0.786926	0.698217	0.885735	0.966075	0.870612	0.368571	0.584547	0.511381	0.650365
		omt1	0.778185	0.693748	0.856434	0.453321	0.648272	0.552688	0.615251	0.518639	0.613604	0.90246	0.598869	0.188263	0.631519	0.981194	0.866874	0.78948	0.786926	0.846349	0.608272	0.698217	0.800002	0.870612	0.894451	0.780845	0.692003	0.771428	0.77365	0.785715	0.470006	0.694101	0.625672	0.549764	0.538071	0.786926	0.981418	0.615614	0.217178	0.966075	0.761748	0.698217	0.176931	0.778185	0.841933	0.231639	0.094284	0.856434	0.739501
		tt18	0.615614	0.275863	0.431907	0.409509	0.320113	0.296209	0.490935	0.256639	0.409509	0.786926	0.467961	0.094284	0.409509	0.741902	0.824147	0.793529	0.844017	0.747805	0.812405	0.567788	0.862179	0.768329	0.504925	0.70592	0.418523	0.700936	0.517006	0.970728	0.709554	0.409509	0.155665	0.185772	0.26468	0.454628	0.815887	0.998909	0.431907	0.988696	0.474861	0.0336889	0.187556	0.781929	0.936051	0.414654	0.132699	0.698217	0.454628
		75c1	0.810654	0.77365	0.578657	0.562804	0.769702	0.692003	0.698217	0.620231	0.648862	0.786926		0.895238	0.664313	0.751721	0.788817	0.692003	0.847292	0.698217	0.786926	0.945601	0.967643	0.918428	0.979068	0.879378	0.644406	0.873354	0.700936	0.86384	0.454628	0.446299	0.500175	0.524677	0.567788	0.880868	0.524802	0.567788	0.454628	0.698217	0.615614		0.78948	0.955417	0.698217	0.698217	0.549764	0.771428	0.698217
	Ler	tt4-1_N85	0.856434	0.78948	0.959957	0.73976	0.895357	0.535317	0.801419	0.80736	0.930606			0.704125	0.822118	0.76026	0.9612	0.935448		0.875545	0.948861	0.701094	0.698217	0.98293	0.918428	0.698217	0.839389	0.163633	0.862179	0.698217					0.615614	0.930606	0.856434	0.996172	0.786926	0.698217	0.707739		0.885455	0.84066		0.860554	0.692003	0.485408	0.698217
		tt4-1_N8605	0.675954	0.615614	0.441604	0.409509	0.728794	0.451746	0.413861	0.454993	0.262639	0.594847		0.78948	0.329839	0.562804	0.530497	0.841363	0.409509	0.262639	0.58033	0.594847	0.490152	0.350891	0.564827	0.517006	0.368571	0.524802	0.36977	0.467529	0.595518	0.533006	0.50039	0.58033	0.305973	0.748021	0.454628	0.897278	0.849664	0.0381165	0.260188	0.698217	0.781634	0.786926	0.094284	0.262639	0.698217	0.392556	0.891021
		tt5-1	0.593836	0.409509	0.615605	0.841363	0.34491	0.454628	0.841363	0.872235	0.418523	0.698217		0.163633	0.714841	0.267065	0.504925	0.357699	0.698217	0.446299	0.517006	0.673062	0.514052	0.451746	0.0150975	0.698217	0.78839	0.306405	0.728047				0.698217		0.875771	0.212102	0.880868	0.8276	0.368571	0.306405	0.481987		0.418523	0.786926	0.698217	0.583585	0.786926	0.856434	0.644872
		tt6-1 (f3h)	0.631519	0.709554	0.490935	0.783927	0.741902	0.591061	0.779889	0.692003	0.682421	0.698217	0.698217	0.631519	0.673062	0.454628	0.998909	0.443015	0.644406	0.683427	0.698467	0.711959	0.698217	0.698217	0.936051	0.698217	0.666019	0.517006	0.598869	0.698217	0.698217	0.698217	0.698217	0.698217	0.451635	0.90265	0.901817	0.873354	0.418523	0.90246	0.409509		0.409509	0.698217	0.504925	0.709554	0.781634	0.698217	0.856434
		tt3-1 (dfr)	0.698217	0.89186	0.453321	0.860985	0.763681	0.823349	0.595518	0.90436	0.979068	0.707233		0.970852	0.78948	0.950512	0.692003	0.675788	0.707233	0.870612	0.979372	0.86544		0.966075	0.721432		0.89949	0.644406	0.902212						0.517006	0.786926	0.957511	0.979068	0.673062	0.875545	0.844017		0.958609	0.872403	0.612189	0.856434	0.733663	0.996292	0.83385
[truncated: 66 more columns]
